# Supplementary material for: Ethyl ({5-[5′-(2-eth­oxy-2-oxoeth­oxy)-4,4′′-difluoro-1,1′:3′,1′′-terphenyl-4′-yl]-1,3,4-oxadiazol-2-yl}sulfan­yl)acetate
Source: Acta Crystallogr Sect E Struct Rep Online. 2012 Feb 10;68(Pt 3):o674–5. doi: 10.1107/S1600536812005028 (PMC3295461; doi:10.1107/S1600536812005028)
Supplement: Supplementary file 1 [file e-68-0o674-sup1.cif]

##############################################################################
#                                                                            #
# This CIF contains the data in a paper accepted for publication in          #
# Acta Crystallographica Section E. It conforms to the requirements of       #
# Notes for Authors for Acta Crystallographica Section E, and has been       #
# peer reviewed under the auspices of the IUCr Commission on Journals.       #
#                                                                            #
# Full details of the Crystallographic Information File format               #
# are given in the paper "The Crystallographic Information File (CIF):       #
# a New Standard Archive File for Crystallography" by S. R. Hall, F. H.      #
# Allen and I. D. Brown [Acta Cryst. (1991), A47, 655-685].                  #
#                                                                            #
# The current version of the core CIF dictionary is obtainable from          #
# ftp://ftp.iucr.org/pub/cif_core.dic.                                       #
#                                                                            #
# Software is freely available for graphical display of the structure(s)     #
# in this CIF. For information consult the CIF software page                 #
# http://www.iucr.org/resources/cif/software.                                #
#                                                                            #
# This file may be used for bona fide research purposes within the           #
# scientific community so long as proper attribution is given to the journal # 
# article from which it was obtained.                                        #
#                                                                            #
##############################################################################
data_global
_audit_creation_method     'form.cif (version 2.0)'
_journal_data_validation_number     ?
_journal_date_recd_electronic     2012-01-26
_journal_date_accepted     2012-02-05
_journal_name_full     'Acta Crystallographica, Section E'
_journal_year     2012
_journal_volume     68
_journal_issue      3
_journal_page_first     o674
_journal_page_last     o675
_journal_paper_category     QO
_journal_paper_doi     10.1107/S1600536812005028
_journal_coeditor_code     IS5061
_publ_contact_author_name     'Prof. Fun, Hoong-Kun'
_publ_contact_author_address
;
      X-ray Crystallography Unit
      School of Physics
      Universiti Sains Malaysia
      11800 USM, Penang
      MALAYSIA
;
_publ_contact_author_email     'hkfun@usm.my'
_publ_contact_author_fax     '604 6579150'
_publ_contact_author_phone     '604 6533652'
_publ_section_title
;\
Ethyl
({5-[5'-(2-ethoxy-2-oxoethoxy)-4,4''-difluoro-1,1':3',1''-terphenyl-4'-yl]-1,\
3,4-oxadiazol-2-yl}sulfanyl)acetate
;
loop_
    _publ_author_name
    _publ_author_footnote
    _publ_author_address
    'Fun, Hoong-Kun'
;
Thomson Reuters ResearcherID: A-3561-2009.
;
;
X-ray Crystallography Unit
School of Physics
Universiti Sains Malaysia
11800 USM, Penang
Malaysia
;
    'Suhana Arshad' ?
;
X-ray Crystallography Unit
School of Physics
Universiti Sains Malaysia
11800 USM, Penang
Malaysia
;
    'S. Samshuddin' ?
;
Department of Studies in Chemistry
Mangalore University
Mangalagangotri 574 199
India
;
    'B. Narayana' ?
;
Department of Studies in Chemistry
Mangalore University
Mangalagangotri 574 199
India
;
    'B. K. Sarojini' ?
;
Department of Chemistry
P. A. College of Engineering
Nadupadavu, Mangalore 574 153
India
;
data_I
_audit_creation_method     SHELXL-97
_chemical_name_systematic
;
Ethyl ({5-[5'-(2-ethoxy-2-oxoethoxy)-4,4''-difluoro-1,1':3',1''-terphenyl-
4'-yl]-1,3,4-oxadiazol-2-yl}sulfanyl)acetate
;
_chemical_name_common     ?
_chemical_formula_moiety     'C28 H24 F2 N2 O6 S'
_chemical_formula_sum     'C28 H24 F2 N2 O6 S'
_chemical_formula_iupac     'C28 H24 F2 N2 O6 S'
_chemical_formula_weight     554.55
_chemical_melting_point     ?
_symmetry_cell_setting     triclinic
_symmetry_space_group_name_H-M     'P -1'
_symmetry_space_group_name_Hall     '-P 1'
loop_
    _symmetry_equiv_pos_as_xyz
    'x, y, z'
    '-x, -y, -z'
_cell_length_a     8.2721(8)
_cell_length_b     10.2740(10)
_cell_length_c     16.2342(16)
_cell_angle_alpha     81.058(2)
_cell_angle_beta     82.987(2)
_cell_angle_gamma     83.646(2)
_cell_volume     1346.8(2)
_cell_formula_units_Z     2
_cell_measurement_reflns_used     9309
_cell_measurement_theta_min     2.49
_cell_measurement_theta_max     30.03
_cell_measurement_temperature     100.0(10)
_exptl_crystal_description     'block'
_exptl_crystal_colour     'pink'
_exptl_crystal_size_max     0.42
_exptl_crystal_size_mid     0.24
_exptl_crystal_size_min     0.12
_exptl_crystal_density_diffrn     1.367
_exptl_crystal_density_meas     ?
_exptl_crystal_density_method     'not measured'
_exptl_crystal_F_000     576
_exptl_absorpt_coefficient_mu     0.179
_exptl_absorpt_correction_type     multi-scan
_exptl_absorpt_process_details     '(SADABS; Bruker, 2009)'
_exptl_absorpt_correction_T_min     0.9279
_exptl_absorpt_correction_T_max     0.9781
_exptl_special_details
;
The crystal was placed in the cold stream of an Oxford Cryosystems Cobra
open-flow nitrogen cryostat (Cosier & Glazer, 1986) operating at 100.0 (1) K.
;
_diffrn_ambient_temperature     100.0(10)
_diffrn_radiation_type     MoK\a
_diffrn_radiation_wavelength     0.71073
_diffrn_radiation_source     'fine-focus sealed tube'
_diffrn_radiation_monochromator     graphite
_diffrn_measurement_device_type
;
Bruker SMART APEXII DUO CCD area-detector
;
_diffrn_measurement_method     '\f and \w scans'
_diffrn_detector_area_resol_mean     ?
_diffrn_reflns_number     25187
_diffrn_reflns_av_R_equivalents     0.0413
_diffrn_reflns_av_sigmaI/netI     0.0382
_diffrn_reflns_theta_min     1.28
_diffrn_reflns_theta_max     29.00
_diffrn_reflns_theta_full     29.00
_diffrn_measured_fraction_theta_max     0.984
_diffrn_measured_fraction_theta_full     0.984
_diffrn_reflns_limit_h_min     -11
_diffrn_reflns_limit_h_max     11
_diffrn_reflns_limit_k_min     -13
_diffrn_reflns_limit_k_max     13
_diffrn_reflns_limit_l_min     -22
_diffrn_reflns_limit_l_max     22
_refine_special_details
;
Refinement of <i>F</i>^2^ against ALL reflections. The weighted <i>R</i>-factor
<i>wR</i> and goodness of fit <i>S</i> are based on <i>F</i>^2^, conventional
<i>R</i>-factors <i>R</i> are based on <i>F</i>, with <i>F</i> set to zero for
negative <i>F</i>^2^. The threshold expression of <i>F</i>^2^ >
\s(<i>F</i>^2^) is used only for calculating <i>R</i>-factors(gt) <i>etc</i>.
and is not relevant to the choice of reflections for refinement.
<i>R</i>-factors based on <i>F</i>^2^ are statistically about twice as large
as those based on <i>F</i>, and <i>R</i>- factors based on ALL data will be
even larger.
;
_reflns_number_total     7034
_reflns_number_gt     5142
_reflns_threshold_expression     I>2\s(I)
_refine_ls_structure_factor_coef     Fsqd
_refine_ls_matrix_type     full
_refine_ls_R_factor_all     0.0839
_refine_ls_R_factor_gt     0.0612
_refine_ls_wR_factor_gt     0.1680
_refine_ls_wR_factor_ref     0.1960
_refine_ls_goodness_of_fit_ref     1.012
_refine_ls_restrained_S_all     1.015
_refine_ls_number_reflns     7034
_refine_ls_number_parameters     506
_refine_ls_number_restraints     99
_refine_ls_hydrogen_treatment     constr
_refine_ls_weighting_scheme     calc
_refine_ls_weighting_details
         'calc w=1/[\s^2^(Fo^2^)+(0.1038P)^2^+1.0279P] where P=(Fo^2^+2Fc^2^)/3'
_atom_sites_solution_hydrogens     geom
_atom_sites_solution_primary     direct
_atom_sites_solution_secondary     difmap
_refine_ls_shift/su_max     0.000
_refine_ls_shift/su_mean     0.000
_refine_diff_density_max     0.559
_refine_diff_density_min     -0.660
_refine_ls_extinction_method     none
_refine_ls_extinction_coef     ?
loop_
    _atom_type_symbol
    _atom_type_description
    _atom_type_scat_dispersion_real
    _atom_type_scat_dispersion_imag
    _atom_type_scat_source
    'C' 'C' 0.0033 0.0016
                         'International Tables Vol C Tables 4.2.6.8 and 6.1.1.4'
    'H' 'H' 0.0000 0.0000
                         'International Tables Vol C Tables 4.2.6.8 and 6.1.1.4'
    'N' 'N' 0.0061 0.0033
                         'International Tables Vol C Tables 4.2.6.8 and 6.1.1.4'
    'O' 'O' 0.0106 0.0060
                         'International Tables Vol C Tables 4.2.6.8 and 6.1.1.4'
    'F' 'F' 0.0171 0.0103
                         'International Tables Vol C Tables 4.2.6.8 and 6.1.1.4'
    'S' 'S' 0.1246 0.1234
                         'International Tables Vol C Tables 4.2.6.8 and 6.1.1.4'
_computing_data_collection     'APEX2 (Bruker, 2009)'
_computing_cell_refinement     'SAINT (Bruker, 2009)'
_computing_data_reduction     'SAINT (Bruker, 2009)'
_computing_structure_solution     'SHELXTL (Sheldrick, 2008)'
_computing_structure_refinement     'SHELXTL (Sheldrick, 2008)'
_computing_molecular_graphics     'SHELXTL (Sheldrick, 2008)'
_computing_publication_material
;
SHELXTL (Sheldrick, 2008) and PLATON (Spek, 2009)
;
loop_
    _atom_site_type_symbol
    _atom_site_label
    _atom_site_fract_x
    _atom_site_fract_y
    _atom_site_fract_z
    _atom_site_U_iso_or_equiv
    _atom_site_adp_type
    _atom_site_calc_flag
    _atom_site_refinement_flags
    _atom_site_occupancy
    _atom_site_symmetry_multiplicity
    _atom_site_disorder_assembly
    _atom_site_disorder_group
    S S1 0.58917(13) 0.60843(12) 0.37370(6) 0.0401(3) Uani d PD 0.778(3) 1 A 1
    F F1 -0.1744(5) 0.4107(4) 0.1802(3) 0.0420(8) Uani d PD 0.778(3) 1 A 1
    F F2 0.6675(3) 0.8297(3) -0.44112(12) 0.0638(8) Uani d PD 0.778(3) 1 A 1
    O O1 0.5304(3) 0.6637(3) 0.21551(18) 0.0289(5) Uani d PD 0.778(3) 1 A 1
    O O2 0.6528(9) 0.8792(8) 0.0945(4) 0.029(2) Uani d PD 0.778(3) 1 A 1
    O O3 0.9649(11) 1.0846(8) 0.1047(5) 0.0337(17) Uani d PD 0.778(3) 1 A 1
    O O4 0.8094(4) 0.9572(3) 0.20113(16) 0.0358(7) Uani d PD 0.778(3) 1 A 1
    O O5 0.2059(5) 0.7253(4) 0.51466(19) 0.0741(10) Uani d PD 0.778(3) 1 A 1
    O O6 0.2572(10) 0.5310(6) 0.4679(6) 0.0668(17) Uani d PD 0.778(3) 1 A 1
    N N1 0.3396(4) 0.7577(4) 0.29952(17) 0.0334(7) Uani d PD 0.778(3) 1 A 1
    N N2 0.3012(4) 0.7960(4) 0.21606(19) 0.0291(8) Uani d PD 0.778(3) 1 A 1
    C C1 0.0796(5) 0.6815(4) 0.1171(5) 0.0250(12) Uani d PD 0.778(3) 1 A 1
    H H1A 0.0784 0.7725 0.1221 0.030 Uiso calc PR 0.778(3) 1 A 1
    C C2 -0.0501(9) 0.6090(7) 0.1563(6) 0.040(2) Uani d PD 0.778(3) 1 A 1
    H H2A -0.1361 0.6473 0.1919 0.048 Uiso calc PR 0.778(3) 1 A 1
    C C3 -0.0484(7) 0.4809(6) 0.1415(5) 0.0319(13) Uani d PD 0.778(3) 1 A 1
    C C4 0.0733(5) 0.4176(4) 0.0933(5) 0.0280(9) Uani d PD 0.778(3) 1 A 1
    H H4A 0.0692 0.3284 0.0853 0.034 Uiso calc PR 0.778(3) 1 A 1
    C C5 0.2037(5) 0.4891(4) 0.0563(7) 0.0252(12) Uani d PD 0.778(3) 1 A 1
    H H5A 0.2887 0.4493 0.0210 0.030 Uiso calc PR 0.778(3) 1 A 1
    C C6 0.2101(8) 0.6188(7) 0.0708(5) 0.028(3) Uani d PD 0.778(3) 1 A 1
    C C7 0.3507(10) 0.6935(10) 0.0303(4) 0.027(3) Uani d PD 0.778(3) 1 A 1
    C C8 0.3921(8) 0.7060(7) -0.0551(3) 0.023(2) Uani d PD 0.778(3) 1 A 1
    H H8A 0.3313 0.6656 -0.0886 0.027 Uiso calc PR 0.778(3) 1 A 1
    C C9 0.5218(13) 0.7769(12) -0.0929(3) 0.0246(17) Uani d PD 0.778(3) 1 A 1
    C C10 0.5623(4) 0.7890(4) -0.1843(2) 0.0263(8) Uani d PD 0.778(3) 1 A 1
    C C11 0.5427(4) 0.6849(3) -0.22762(19) 0.0378(7) Uani d PD 0.778(3) 1 A 1
    H H11A 0.5044 0.6054 -0.1975 0.045 Uiso calc PR 0.778(3) 1 A 1
    C C12 0.5784(5) 0.6968(4) -0.3139(2) 0.0501(9) Uani d PD 0.778(3) 1 A 1
    H H12A 0.5666 0.6261 -0.3434 0.060 Uiso calc PR 0.778(3) 1 A 1
    C C13 0.6326(5) 0.8162(4) -0.35627(19) 0.0443(8) Uani d PD 0.778(3) 1 A 1
    C C14 0.6569(5) 0.9188(3) -0.31574(18) 0.0382(7) Uani d PD 0.778(3) 1 A 1
    H H14A 0.6974 0.9976 -0.3458 0.046 Uiso calc PR 0.778(3) 1 A 1
    C C15 0.6203(4) 0.9036(3) -0.22892(17) 0.0336(6) Uani d PD 0.778(3) 1 A 1
    H H15A 0.6355 0.9736 -0.1996 0.040 Uiso calc PR 0.778(3) 1 A 1
    C C16 0.6144(12) 0.8387(11) -0.0458(3) 0.023(2) Uani d PD 0.778(3) 1 A 1
    H H16A 0.7008 0.8891 -0.0725 0.028 Uiso calc PR 0.778(3) 1 A 1
    C C17 0.5768(12) 0.8244(12) 0.0398(4) 0.026(3) Uani d PD 0.778(3) 1 A 1
    C C18 0.7831(10) 0.9574(9) 0.0570(4) 0.0192(17) Uani d PD 0.778(3) 1 A 1
    H H18A 0.7400 1.0324 0.0171 0.023 Uiso calc PR 0.778(3) 1 A 1
    H H18B 0.8674 0.9027 0.0254 0.023 Uiso calc PR 0.778(3) 1 A 1
    C C19 0.8586(8) 1.0093(7) 0.1238(3) 0.0250(13) Uani d PD 0.778(3) 1 A 1
    C C20 0.9103(8) 0.9863(6) 0.2664(2) 0.0642(17) Uani d PD 0.778(3) 1 A 1
    H H20A 1.0281 0.9653 0.2491 0.077 Uiso calc PR 0.778(3) 1 A 1
    H H20B 0.8916 1.0812 0.2727 0.077 Uiso calc PR 0.778(3) 1 A 1
    C C21 0.8614(12) 0.9047(10) 0.3464(3) 0.134(3) Uani d PD 0.778(3) 1 A 1
    H H21A 0.9064 0.9364 0.3920 0.202 Uiso calc PR 0.778(3) 1 A 1
    H H21B 0.9034 0.8123 0.3437 0.202 Uiso calc PR 0.778(3) 1 A 1
    H H21C 0.7418 0.9112 0.3569 0.202 Uiso calc PR 0.778(3) 1 A 1
    C C22 0.4441(7) 0.7530(7) 0.0782(4) 0.0209(15) Uani d PD 0.778(3) 1 A 1
    C C23 0.4165(5) 0.7381(5) 0.1686(3) 0.0258(10) Uani d PD 0.778(3) 1 A 1
    C C24 0.4733(4) 0.6828(4) 0.2944(2) 0.0294(6) Uani d PD 0.778(3) 1 A 1
    C C25 0.4750(5) 0.6811(4) 0.4553(2) 0.0464(8) Uani d PD 0.778(3) 1 A 1
    H H25A 0.5352 0.6610 0.5055 0.056 Uiso calc PR 0.778(3) 1 A 1
    H H25B 0.4648 0.7784 0.4389 0.056 Uiso calc PR 0.778(3) 1 A 1
    C C26 0.3012(7) 0.6343(5) 0.4787(2) 0.0499(10) Uani d PD 0.778(3) 1 A 1
    C C27 0.0381(8) 0.6954(8) 0.5440(3) 0.097(2) Uani d PD 0.778(3) 1 A 1
    H H27A -0.0017 0.6456 0.5042 0.117 Uiso calc PR 0.778(3) 1 A 1
    H H27B -0.0333 0.7792 0.5455 0.117 Uiso calc PR 0.778(3) 1 A 1
    C C28 0.0273(12) 0.6142(10) 0.6312(3) 0.134(3) Uani d PD 0.778(3) 1 A 1
    H H28A -0.0872 0.5998 0.6504 0.202 Uiso calc PR 0.778(3) 1 A 1
    H H28B 0.0704 0.6619 0.6702 0.202 Uiso calc PR 0.778(3) 1 A 1
    H H28C 0.0917 0.5286 0.6289 0.202 Uiso calc PR 0.778(3) 1 A 1
    S S1X 0.5488(5) 0.6512(4) 0.3949(2) 0.0423(9) Uiso d PD 0.222(3) 1 A 2
    F F1X -0.1874(19) 0.4273(16) 0.1937(10) 0.038(3) Uiso d PD 0.222(3) 1 A 2
    F F2X 0.6240(7) 0.9223(7) -0.4532(3) 0.0348(14) Uiso d PD 0.222(3) 1 A 2
    O O1X 0.5170(16) 0.6877(13) 0.2335(7) 0.038(3) Uiso d PD 0.222(3) 1 A 2
    O O2X 0.659(3) 0.878(2) 0.0940(11) 0.013(5) Uiso d PD 0.222(3) 1 A 2
    O O3X 0.955(4) 1.093(3) 0.1106(17) 0.024(4) Uiso d PD 0.222(3) 1 A 2
    O O4X 0.8537(13) 0.9319(12) 0.2057(7) 0.032(3) Uiso d PD 0.222(3) 1 A 2
    O O5X 0.1312(13) 0.7237(9) 0.5181(6) 0.038(2) Uiso d PD 0.222(3) 1 A 2
    O O6X 0.254(3) 0.5344(17) 0.4657(16) 0.038(3) Uiso d PD 0.222(3) 1 A 2
    N N1X 0.3157(13) 0.7979(11) 0.3061(6) 0.025(3) Uiso d PD 0.222(3) 1 A 2
    N N2X 0.2928(17) 0.8299(13) 0.2189(7) 0.027(3) Uiso d PD 0.222(3) 1 A 2
    C C1X 0.087(3) 0.681(3) 0.125(2) 0.059(11) Uiso d PD 0.222(3) 1 A 2
    H H1XA 0.1053 0.7605 0.1443 0.071 Uiso calc PR 0.222(3) 1 A 2
    C C2X -0.058(3) 0.623(2) 0.1543(15) 0.020(5) Uiso d PD 0.222(3) 1 A 2
    H H2XA -0.1543 0.6742 0.1728 0.024 Uiso calc PR 0.222(3) 1 A 2
    C C3X -0.055(3) 0.489(2) 0.1552(18) 0.027(5) Uiso d PD 0.222(3) 1 A 2
    C C4X 0.069(3) 0.422(2) 0.1104(15) 0.034(6) Uiso d PD 0.222(3) 1 A 2
    H H4XA 0.0684 0.3302 0.1084 0.041 Uiso calc PR 0.222(3) 1 A 2
    C C5X 0.197(4) 0.491(2) 0.068(3) 0.049(10) Uiso d PD 0.222(3) 1 A 2
    H H5XA 0.2825 0.4442 0.0366 0.058 Uiso calc PR 0.222(3) 1 A 2
    C C6X 0.207(3) 0.625(2) 0.0680(17) 0.025(9) Uiso d PD 0.222(3) 1 A 2
    C C7X 0.355(3) 0.695(3) 0.0340(11) 0.020(8) Uiso d PD 0.222(3) 1 A 2
    C C8X 0.399(4) 0.712(4) -0.0541(12) 0.042(11) Uiso d PD 0.222(3) 1 A 2
    H H8XA 0.3404 0.6668 -0.0857 0.051 Uiso calc PR 0.222(3) 1 A 2
    C C9X 0.518(5) 0.789(4) -0.1000(8) 0.022(6) Uiso d PD 0.222(3) 1 A 2
    C C10X 0.5499(15) 0.8212(14) -0.1947(7) 0.020(3) Uiso d PD 0.222(3) 1 A 2
    C C11X 0.4290(9) 0.8101(8) -0.2467(4) 0.0184(15) Uiso d PD 0.222(3) 1 A 2
    H H11B 0.3274 0.7803 -0.2213 0.022 Uiso calc PR 0.222(3) 1 A 2
    C C12X 0.4523(9) 0.8412(8) -0.3336(5) 0.0244(17) Uiso d PD 0.222(3) 1 A 2
    H H12B 0.3701 0.8311 -0.3676 0.029 Uiso calc PR 0.222(3) 1 A 2
    C C13X 0.5997(10) 0.8870(11) -0.3683(5) 0.0262(19) Uiso d PD 0.222(3) 1 A 2
    C C14X 0.7297(12) 0.8863(10) -0.3221(5) 0.026(2) Uiso d PD 0.222(3) 1 A 2
    H H14B 0.8349 0.9053 -0.3489 0.031 Uiso calc PR 0.222(3) 1 A 2
    C C15X 0.7017(11) 0.8567(9) -0.2352(5) 0.0212(16) Uiso d PD 0.222(3) 1 A 2
    H H15B 0.7880 0.8607 -0.2023 0.025 Uiso calc PR 0.222(3) 1 A 2
    C C16X 0.602(4) 0.847(4) -0.0455(11) 0.026(8) Uiso d PD 0.222(3) 1 A 2
    H H16B 0.6873 0.8998 -0.0700 0.031 Uiso calc PR 0.222(3) 1 A 2
    C C17X 0.568(4) 0.830(4) 0.0420(9) 0.010(5) Uiso d PD 0.222(3) 1 A 2
    C C18X 0.788(5) 0.958(4) 0.0629(15) 0.038(10) Uiso d PD 0.222(3) 1 A 2
    H H18C 0.7416 1.0394 0.0294 0.046 Uiso calc PR 0.222(3) 1 A 2
    H H18D 0.8664 0.9100 0.0245 0.046 Uiso calc PR 0.222(3) 1 A 2
    C C19X 0.879(3) 0.997(2) 0.1281(9) 0.018(4) Uiso d PD 0.222(3) 1 A 2
    C C20X 0.8684(16) 1.0238(13) 0.2688(8) 0.028(3) Uiso d PD 0.222(3) 1 A 2
    H H20C 0.9843 1.0359 0.2723 0.033 Uiso calc PR 0.222(3) 1 A 2
    H H20D 0.8082 1.1115 0.2537 0.033 Uiso calc PR 0.222(3) 1 A 2
    C C21X 0.7923(11) 0.9531(9) 0.3500(6) 0.0228(17) Uiso d PD 0.222(3) 1 A 2
    H H21D 0.8435 0.9750 0.3968 0.034 Uiso calc PR 0.222(3) 1 A 2
    H H21E 0.8090 0.8573 0.3492 0.034 Uiso calc PR 0.222(3) 1 A 2
    H H21F 0.6748 0.9808 0.3569 0.034 Uiso calc PR 0.222(3) 1 A 2
    C C22X 0.443(4) 0.753(4) 0.0873(10) 0.034(8) Uiso d PD 0.222(3) 1 A 2
    C C23X 0.4077(19) 0.7599(16) 0.1786(7) 0.014(3) Uiso d PD 0.222(3) 1 A 2
    C C24X 0.4470(15) 0.7199(12) 0.3081(6) 0.024(3) Uiso d PD 0.222(3) 1 A 2
    C C25X 0.4106(13) 0.7118(12) 0.4705(7) 0.031(2) Uiso d PD 0.222(3) 1 A 2
    H H25C 0.4596 0.6968 0.5242 0.037 Uiso calc PR 0.222(3) 1 A 2
    H H25D 0.3875 0.8085 0.4546 0.037 Uiso calc PR 0.222(3) 1 A 2
    C C26X 0.2475(15) 0.6464(14) 0.4832(11) 0.038(4) Uiso d PD 0.222(3) 1 A 2
    C C27X -0.0292(17) 0.6719(14) 0.5411(9) 0.046(3) Uiso d PD 0.222(3) 1 A 2
    H H27C -0.0513 0.6190 0.4984 0.055 Uiso calc PR 0.222(3) 1 A 2
    H H27D -0.1160 0.7462 0.5434 0.055 Uiso calc PR 0.222(3) 1 A 2
    C C28X -0.0306(17) 0.5858(14) 0.6262(8) 0.047(3) Uiso d PD 0.222(3) 1 A 2
    H H28D -0.1427 0.5653 0.6466 0.071 Uiso calc PR 0.222(3) 1 A 2
    H H28E 0.0108 0.6332 0.6660 0.071 Uiso calc PR 0.222(3) 1 A 2
    H H28F 0.0393 0.5034 0.6210 0.071 Uiso calc PR 0.222(3) 1 A 2
loop_
    _atom_site_aniso_label
    _atom_site_aniso_U_11
    _atom_site_aniso_U_22
    _atom_site_aniso_U_33
    _atom_site_aniso_U_12
    _atom_site_aniso_U_13
    _atom_site_aniso_U_23
    S1 0.0406(5) 0.0444(6) 0.0347(4) -0.0170(4) -0.0120(4) 0.0121(4)
    F1 0.0311(13) 0.0526(19) 0.0462(19) -0.0355(13) 0.0006(11) -0.0007(15)
    F2 0.0891(17) 0.0798(19) 0.0308(10) -0.0392(14) 0.0001(10) -0.0166(10)
    O1 0.0228(10) 0.0285(13) 0.0334(13) -0.0101(8) -0.0010(9) 0.0052(11)
    O2 0.027(3) 0.026(2) 0.036(3) -0.0186(13) 0.0023(8) -0.0027(8)
    O3 0.028(2) 0.032(2) 0.044(2) -0.0204(17) 0.0029(14) -0.0094(15)
    O4 0.0421(17) 0.0432(17) 0.0271(11) -0.0278(15) -0.0051(11) -0.0023(10)
    O5 0.064(2) 0.112(3) 0.0458(16) -0.008(2) -0.0025(15) -0.0131(16)
    O6 0.075(3) 0.074(3) 0.052(2) -0.0416(19) -0.0190(14) 0.0242(15)
    N1 0.0375(17) 0.0317(18) 0.0322(13) -0.0117(13) -0.0028(10) -0.0031(12)
    N2 0.0320(15) 0.0225(17) 0.0340(15) -0.0092(12) -0.0042(9) -0.0024(12)
    C1 0.0150(14) 0.0199(17) 0.040(2) -0.0085(9) -0.0064(12) 0.0024(10)
    C2 0.0196(19) 0.044(4) 0.056(3) -0.0138(19) -0.0043(14) 0.001(2)
    C3 0.024(2) 0.038(2) 0.035(3) -0.0233(15) -0.0083(14) 0.0075(17)
    C4 0.0262(18) 0.0204(18) 0.039(3) -0.0147(11) -0.0128(15) 0.0070(15)
    C5 0.0162(18) 0.0155(18) 0.043(3) -0.0077(9) -0.0080(12) 0.0054(12)
    C6 0.016(2) 0.019(3) 0.049(4) -0.0078(11) -0.0094(13) 0.0092(13)
    C7 0.017(2) 0.012(2) 0.052(5) -0.0049(9) -0.0065(13) 0.0023(12)
    C8 0.0141(18) 0.0118(18) 0.044(3) -0.0050(9) -0.0056(10) -0.0058(10)
    C9 0.0191(18) 0.016(3) 0.040(3) -0.0044(17) -0.0022(17) -0.0075(18)
    C10 0.0220(14) 0.0211(19) 0.0380(17) -0.0051(13) -0.0039(11) -0.0083(14)
    C11 0.0444(16) 0.0318(15) 0.0413(15) -0.0176(12) -0.0054(12) -0.0068(12)
    C12 0.072(2) 0.0443(19) 0.0417(16) -0.0276(17) -0.0056(15) -0.0150(14)
    C13 0.0555(19) 0.050(2) 0.0308(14) -0.0179(17) -0.0036(13) -0.0092(14)
    C14 0.051(2) 0.0296(15) 0.0348(15) -0.0127(15) -0.0040(13) -0.0025(11)
    C15 0.0415(16) 0.0253(14) 0.0361(14) -0.0120(13) -0.0018(11) -0.0063(11)
    C16 0.015(2) 0.018(2) 0.038(3) -0.0062(17) 0.0027(10) -0.0092(12)
    C17 0.020(3) 0.017(3) 0.043(3) -0.0065(18) 0.0002(11) -0.0050(11)
    C18 0.0174(19) 0.0148(19) 0.026(2) -0.0112(10) 0.0008(11) -0.0011(11)
    C19 0.020(2) 0.019(2) 0.036(2) -0.0044(18) -0.0009(13) -0.0046(11)
    C20 0.103(5) 0.071(4) 0.0313(17) -0.056(4) -0.003(2) -0.015(2)
    C21 0.171(6) 0.202(7) 0.0420(19) -0.102(5) -0.012(3) 0.006(3)
    C22 0.0150(17) 0.0121(17) 0.035(2) -0.0049(8) -0.0023(12) 0.0024(13)
    C23 0.0229(16) 0.018(2) 0.0369(19) -0.0097(12) -0.0026(12) -0.0002(14)
    C24 0.0331(15) 0.0274(17) 0.0285(15) -0.0162(13) -0.0012(11) 0.0018(13)
    C25 0.056(2) 0.044(2) 0.0436(18) -0.0117(18) -0.0193(17) -0.0051(15)
    C26 0.055(3) 0.069(3) 0.0245(16) -0.013(2) -0.0090(18) 0.0073(14)
    C27 0.063(4) 0.171(7) 0.049(2) 0.012(4) 0.004(3) -0.010(3)
    C28 0.171(6) 0.202(7) 0.0420(19) -0.102(5) -0.012(3) 0.006(3)
_geom_special_details
;
All e.s.d.'s (except the e.s.d. in the dihedral angle between two l.s. planes)
are estimated using the full covariance matrix. The cell e.s.d.'s are taken
into account individually in the estimation of e.s.d.'s in distances, angles
and torsion angles; correlations between e.s.d.'s in cell parameters are only
used when they are defined by crystal symmetry. An approximate (isotropic)
treatment of cell e.s.d.'s is used for estimating e.s.d.'s involving l.s.
planes.
;
loop_
    _geom_bond_atom_site_label_1
    _geom_bond_atom_site_label_2
    _geom_bond_site_symmetry_2
    _geom_bond_distance
    _geom_bond_publ_flag
    S1 C24 . 1.730(3) ?
    S1 C25 . 1.746(4) ?
    F1 C3 . 1.366(4) ?
    F2 C13 . 1.361(3) ?
    O1 C24 . 1.346(5) ?
    O1 C23 . 1.373(4) ?
    O2 C17 . 1.367(5) ?
    O2 C18 . 1.434(5) ?
    O3 C19 . 1.215(5) ?
    O4 C19 . 1.320(5) ?
    O4 C20 . 1.510(5) ?
    O5 C26 . 1.315(6) ?
    O5 C27 . 1.461(7) ?
    O6 C26 . 1.203(6) ?
    N1 C24 . 1.277(5) ?
    N1 N2 . 1.415(4) ?
    N2 C23 . 1.301(5) ?
    C1 C6 . 1.394(5) ?
    C1 C2 . 1.405(5) ?
    C1 H1A . 0.9500 ?
    C2 C3 . 1.372(7) ?
    C2 H2A . 0.9500 ?
    C3 C4 . 1.367(6) ?
    C4 C5 . 1.394(4) ?
    C4 H4A . 0.9500 ?
    C5 C6 . 1.396(6) ?
    C5 H5A . 0.9500 ?
    C6 C7 . 1.492(4) ?
    C7 C8 . 1.376(5) ?
    C7 C22 . 1.406(6) ?
    C8 C9 . 1.390(5) ?
    C8 H8A . 0.9500 ?
    C9 C16 . 1.405(5) ?
    C9 C10 . 1.470(6) ?
    C10 C15 . 1.384(5) ?
    C10 C11 . 1.401(4) ?
    C11 C12 . 1.385(4) ?
    C11 H11A . 0.9500 ?
    C12 C13 . 1.401(5) ?
    C12 H12A . 0.9500 ?
    C13 C14 . 1.371(4) ?
    C14 C15 . 1.393(4) ?
    C14 H14A . 0.9500 ?
    C15 H15A . 0.9500 ?
    C16 C17 . 1.375(5) ?
    C16 H16A . 0.9500 ?
    C17 C22 . 1.415(5) ?
    C18 C19 . 1.507(6) ?
    C18 H18A . 0.9900 ?
    C18 H18B . 0.9900 ?
    C20 C21 . 1.470(7) ?
    C20 H20A . 0.9900 ?
    C20 H20B . 0.9900 ?
    C21 H21A . 0.9800 ?
    C21 H21B . 0.9800 ?
    C21 H21C . 0.9800 ?
    C22 C23 . 1.444(6) ?
    C25 C26 . 1.551(7) ?
    C25 H25A . 0.9900 ?
    C25 H25B . 0.9900 ?
    C27 C28 . 1.526(7) ?
    C27 H27A . 0.9900 ?
    C27 H27B . 0.9900 ?
    C28 H28A . 0.9800 ?
    C28 H28B . 0.9800 ?
    C28 H28C . 0.9800 ?
    S1X C25X . 1.714(10) ?
    S1X C24X . 1.744(10) ?
    F1X C3X . 1.365(14) ?
    F2X C13X . 1.365(9) ?
    O1X C24X . 1.350(12) ?
    O1X C23X . 1.415(13) ?
    O2X C17X . 1.376(12) ?
    O2X C18X . 1.411(15) ?
    O3X C19X . 1.212(15) ?
    O4X C19X . 1.333(14) ?
    O4X C20X . 1.521(13) ?
    O5X C26X . 1.309(13) ?
    O5X C27X . 1.469(13) ?
    O6X C26X . 1.222(14) ?
    N1X C24X . 1.277(12) ?
    N1X N2X . 1.434(12) ?
    N2X C23X . 1.301(13) ?
    C1X C2X . 1.394(16) ?
    C1X C6X . 1.413(15) ?
    C1X H1XA . 0.9500 ?
    C2X C3X . 1.372(15) ?
    C2X H2XA . 0.9500 ?
    C3X C4X . 1.369(15) ?
    C4X C5X . 1.391(16) ?
    C4X H4XA . 0.9500 ?
    C5X C6X . 1.385(16) ?
    C5X H5XA . 0.9500 ?
    C6X C7X . 1.493(13) ?
    C7X C8X . 1.420(14) ?
    C7X C22X . 1.429(14) ?
    C8X C9X . 1.400(15) ?
    C8X H8XA . 0.9500 ?
    C9X C16X . 1.419(15) ?
    C9X C10X . 1.519(13) ?
    C10X C15X . 1.402(12) ?
    C10X C11X . 1.409(12) ?
    C11X C12X . 1.392(9) ?
    C11X H11B . 0.9500 ?
    C12X C13X . 1.380(10) ?
    C12X H12B . 0.9500 ?
    C13X C14X . 1.383(11) ?
    C14X C15X . 1.393(10) ?
    C14X H14B . 0.9500 ?
    C15X H15B . 0.9500 ?
    C16X C17X . 1.402(13) ?
    C16X H16B . 0.9500 ?
    C17X C22X . 1.434(14) ?
    C18X C19X . 1.500(15) ?
    C18X H18C . 0.9900 ?
    C18X H18D . 0.9900 ?
    C20X C21X . 1.504(13) ?
    C20X H20C . 0.9900 ?
    C20X H20D . 0.9900 ?
    C21X H21D . 0.9800 ?
    C21X H21E . 0.9800 ?
    C21X H21F . 0.9800 ?
    C22X C23X . 1.486(14) ?
    C25X C26X . 1.550(14) ?
    C25X H25C . 0.9900 ?
    C25X H25D . 0.9900 ?
    C27X C28X . 1.520(14) ?
    C27X H27C . 0.9900 ?
    C27X H27D . 0.9900 ?
    C28X H28D . 0.9800 ?
    C28X H28E . 0.9800 ?
    C28X H28F . 0.9800 ?
loop_
    _geom_angle_atom_site_label_1
    _geom_angle_atom_site_label_2
    _geom_angle_atom_site_label_3
    _geom_angle_site_symmetry_1
    _geom_angle_site_symmetry_3
    _geom_angle
    _geom_angle_publ_flag
    C24 S1 C25 . . 97.3(2) ?
    C24 O1 C23 . . 103.0(3) ?
    C17 O2 C18 . . 115.4(5) ?
    C19 O4 C20 . . 114.1(3) ?
    C26 O5 C27 . . 116.8(5) ?
    C24 N1 N2 . . 105.7(3) ?
    C23 N2 N1 . . 106.4(3) ?
    C6 C1 C2 . . 119.5(4) ?
    C6 C1 H1A . . 120.3 ?
    C2 C1 H1A . . 120.3 ?
    C3 C2 C1 . . 117.7(5) ?
    C3 C2 H2A . . 121.1 ?
    C1 C2 H2A . . 121.1 ?
    F1 C3 C4 . . 118.0(5) ?
    F1 C3 C2 . . 117.5(5) ?
    C4 C3 C2 . . 124.5(4) ?
    C3 C4 C5 . . 117.4(4) ?
    C3 C4 H4A . . 121.3 ?
    C5 C4 H4A . . 121.3 ?
    C4 C5 C6 . . 120.5(5) ?
    C4 C5 H5A . . 119.8 ?
    C6 C5 H5A . . 119.8 ?
    C1 C6 C5 . . 120.1(4) ?
    C1 C6 C7 . . 120.2(5) ?
    C5 C6 C7 . . 119.5(5) ?
    C8 C7 C22 . . 118.3(4) ?
    C8 C7 C6 . . 120.8(5) ?
    C22 C7 C6 . . 120.9(5) ?
    C7 C8 C9 . . 120.7(4) ?
    C7 C8 H8A . . 119.6 ?
    C9 C8 H8A . . 119.6 ?
    C8 C9 C16 . . 121.5(5) ?
    C8 C9 C10 . . 119.4(4) ?
    C16 C9 C10 . . 119.1(4) ?
    C15 C10 C11 . . 119.0(3) ?
    C15 C10 C9 . . 120.4(4) ?
    C11 C10 C9 . . 120.6(5) ?
    C12 C11 C10 . . 120.7(3) ?
    C12 C11 H11A . . 119.7 ?
    C10 C11 H11A . . 119.7 ?
    C11 C12 C13 . . 118.0(3) ?
    C11 C12 H12A . . 121.0 ?
    C13 C12 H12A . . 121.0 ?
    F2 C13 C14 . . 118.4(3) ?
    F2 C13 C12 . . 118.7(3) ?
    C14 C13 C12 . . 122.9(3) ?
    C13 C14 C15 . . 117.7(3) ?
    C13 C14 H14A . . 121.2 ?
    C15 C14 H14A . . 121.2 ?
    C10 C15 C14 . . 121.7(3) ?
    C10 C15 H15A . . 119.2 ?
    C14 C15 H15A . . 119.2 ?
    C17 C16 C9 . . 118.3(5) ?
    C17 C16 H16A . . 120.8 ?
    C9 C16 H16A . . 120.8 ?
    O2 C17 C16 . . 125.8(5) ?
    O2 C17 C22 . . 114.0(5) ?
    C16 C17 C22 . . 120.1(5) ?
    O2 C18 C19 . . 110.1(5) ?
    O2 C18 H18A . . 109.6 ?
    C19 C18 H18A . . 109.6 ?
    O2 C18 H18B . . 109.6 ?
    C19 C18 H18B . . 109.6 ?
    H18A C18 H18B . . 108.2 ?
    O3 C19 O4 . . 125.1(6) ?
    O3 C19 C18 . . 120.5(5) ?
    O4 C19 C18 . . 114.2(4) ?
    C21 C20 O4 . . 108.4(4) ?
    C21 C20 H20A . . 110.0 ?
    O4 C20 H20A . . 110.0 ?
    C21 C20 H20B . . 110.0 ?
    O4 C20 H20B . . 110.0 ?
    H20A C20 H20B . . 108.4 ?
    C7 C22 C17 . . 120.9(5) ?
    C7 C22 C23 . . 122.2(4) ?
    C17 C22 C23 . . 116.8(4) ?
    N2 C23 O1 . . 111.2(4) ?
    N2 C23 C22 . . 129.0(4) ?
    O1 C23 C22 . . 119.5(5) ?
    N1 C24 O1 . . 113.8(3) ?
    N1 C24 S1 . . 128.9(3) ?
    O1 C24 S1 . . 117.4(3) ?
    C26 C25 S1 . . 114.0(3) ?
    C26 C25 H25A . . 108.7 ?
    S1 C25 H25A . . 108.7 ?
    C26 C25 H25B . . 108.7 ?
    S1 C25 H25B . . 108.7 ?
    H25A C25 H25B . . 107.6 ?
    O6 C26 O5 . . 123.9(6) ?
    O6 C26 C25 . . 126.9(6) ?
    O5 C26 C25 . . 109.2(4) ?
    O5 C27 C28 . . 111.3(5) ?
    O5 C27 H27A . . 109.4 ?
    C28 C27 H27A . . 109.4 ?
    O5 C27 H27B . . 109.4 ?
    C28 C27 H27B . . 109.4 ?
    H27A C27 H27B . . 108.0 ?
    C25X S1X C24X . . 97.8(6) ?
    C24X O1X C23X . . 101.1(9) ?
    C17X O2X C18X . . 122.3(15) ?
    C19X O4X C20X . . 109.4(12) ?
    C26X O5X C27X . . 116.9(10) ?
    C24X N1X N2X . . 104.8(9) ?
    C23X N2X N1X . . 106.6(10) ?
    C2X C1X C6X . . 121.8(18) ?
    C2X C1X H1XA . . 119.1 ?
    C6X C1X H1XA . . 119.1 ?
    C3X C2X C1X . . 117.2(18) ?
    C3X C2X H2XA . . 121.4 ?
    C1X C2X H2XA . . 121.4 ?
    F1X C3X C4X . . 120.6(16) ?
    F1X C3X C2X . . 118.2(15) ?
    C4X C3X C2X . . 120.7(15) ?
    C3X C4X C5X . . 118.6(17) ?
    C3X C4X H4XA . . 120.7 ?
    C5X C4X H4XA . . 120.7 ?
    C6X C5X C4X . . 123.9(18) ?
    C6X C5X H5XA . . 118.0 ?
    C4X C5X H5XA . . 118.0 ?
    C5X C6X C1X . . 113.3(16) ?
    C5X C6X C7X . . 123.8(19) ?
    C1X C6X C7X . . 120.2(16) ?
    C8X C7X C22X . . 120.4(14) ?
    C8X C7X C6X . . 118.3(16) ?
    C22X C7X C6X . . 121.1(14) ?
    C9X C8X C7X . . 127.7(17) ?
    C9X C8X H8XA . . 116.2 ?
    C7X C8X H8XA . . 116.2 ?
    C8X C9X C16X . . 110.6(14) ?
    C8X C9X C10X . . 127.2(15) ?
    C16X C9X C10X . . 121.9(15) ?
    C15X C10X C11X . . 116.6(8) ?
    C15X C10X C9X . . 122.2(13) ?
    C11X C10X C9X . . 121.1(13) ?
    C12X C11X C10X . . 122.7(7) ?
    C12X C11X H11B . . 118.7 ?
    C10X C11X H11B . . 118.7 ?
    C13X C12X C11X . . 117.2(7) ?
    C13X C12X H12B . . 121.4 ?
    C11X C12X H12B . . 121.4 ?
    F2X C13X C12X . . 118.5(7) ?
    F2X C13X C14X . . 118.3(7) ?
    C12X C13X C14X . . 122.8(8) ?
    C13X C14X C15X . . 117.9(8) ?
    C13X C14X H14B . . 121.1 ?
    C15X C14X H14B . . 121.1 ?
    C14X C15X C10X . . 122.0(8) ?
    C14X C15X H15B . . 119.0 ?
    C10X C15X H15B . . 119.0 ?
    C17X C16X C9X . . 124.4(16) ?
    C17X C16X H16B . . 117.8 ?
    C9X C16X H16B . . 117.8 ?
    O2X C17X C16X . . 123.4(15) ?
    O2X C17X C22X . . 112.6(13) ?
    C16X C17X C22X . . 123.8(14) ?
    O2X C18X C19X . . 115.3(17) ?
    O2X C18X H18C . . 108.4 ?
    C19X C18X H18C . . 108.4 ?
    O2X C18X H18D . . 108.4 ?
    C19X C18X H18D . . 108.4 ?
    H18C C18X H18D . . 107.5 ?
    O3X C19X O4X . . 123.5(17) ?
    O3X C19X C18X . . 119.1(17) ?
    O4X C19X C18X . . 116.8(15) ?
    C21X C20X O4X . . 103.4(10) ?
    C21X C20X H20C . . 111.1 ?
    O4X C20X H20C . . 111.1 ?
    C21X C20X H20D . . 111.1 ?
    O4X C20X H20D . . 111.1 ?
    H20C C20X H20D . . 109.0 ?
    C20X C21X H21D . . 109.5 ?
    C20X C21X H21E . . 109.5 ?
    H21D C21X H21E . . 109.5 ?
    C20X C21X H21F . . 109.5 ?
    H21D C21X H21F . . 109.5 ?
    H21E C21X H21F . . 109.5 ?
    C7X C22X C17X . . 113.0(12) ?
    C7X C22X C23X . . 129.5(14) ?
    C17X C22X C23X . . 116.9(14) ?
    N2X C23X O1X . . 111.3(10) ?
    N2X C23X C22X . . 130.0(18) ?
    O1X C23X C22X . . 118.6(17) ?
    N1X C24X O1X . . 116.0(9) ?
    N1X C24X S1X . . 128.2(9) ?
    O1X C24X S1X . . 115.8(9) ?
    C26X C25X S1X . . 112.8(8) ?
    C26X C25X H25C . . 109.0 ?
    S1X C25X H25C . . 109.0 ?
    C26X C25X H25D . . 109.0 ?
    S1X C25X H25D . . 109.0 ?
    H25C C25X H25D . . 107.8 ?
    O6X C26X O5X . . 133.4(14) ?
    O6X C26X C25X . . 116.7(14) ?
    O5X C26X C25X . . 109.7(10) ?
    O5X C27X C28X . . 109.4(10) ?
    O5X C27X H27C . . 109.8 ?
    C28X C27X H27C . . 109.8 ?
    O5X C27X H27D . . 109.8 ?
    C28X C27X H27D . . 109.8 ?
    H27C C27X H27D . . 108.2 ?
    C27X C28X H28D . . 109.5 ?
    C27X C28X H28E . . 109.5 ?
    H28D C28X H28E . . 109.5 ?
    C27X C28X H28F . . 109.5 ?
    H28D C28X H28F . . 109.5 ?
    H28E C28X H28F . . 109.5 ?
loop_
    _geom_torsion_atom_site_label_1
    _geom_torsion_atom_site_label_2
    _geom_torsion_atom_site_label_3
    _geom_torsion_atom_site_label_4
    _geom_torsion_site_symmetry_1
    _geom_torsion_site_symmetry_2
    _geom_torsion_site_symmetry_3
    _geom_torsion_site_symmetry_4
    _geom_torsion
    _geom_torsion_publ_flag
    C24 N1 N2 C23 . . . . 0.7(4) ?
    C6 C1 C2 C3 . . . . -5.1(13) ?
    C1 C2 C3 F1 . . . . 179.6(8) ?
    C1 C2 C3 C4 . . . . 2.1(14) ?
    F1 C3 C4 C5 . . . . -178.0(7) ?
    C2 C3 C4 C5 . . . . -0.6(12) ?
    C3 C4 C5 C6 . . . . 2.0(12) ?
    C2 C1 C6 C5 . . . . 6.7(14) ?
    C2 C1 C6 C7 . . . . -178.7(8) ?
    C4 C5 C6 C1 . . . . -5.1(14) ?
    C4 C5 C6 C7 . . . . -179.8(8) ?
    C1 C6 C7 C8 . . . . -121.1(10) ?
    C5 C6 C7 C8 . . . . 53.6(13) ?
    C1 C6 C7 C22 . . . . 58.9(13) ?
    C5 C6 C7 C22 . . . . -126.5(11) ?
    C22 C7 C8 C9 . . . . -0.7(15) ?
    C6 C7 C8 C9 . . . . 179.2(10) ?
    C7 C8 C9 C16 . . . . -0.3(18) ?
    C7 C8 C9 C10 . . . . -179.7(9) ?
    C8 C9 C10 C15 . . . . 145.6(8) ?
    C16 C9 C10 C15 . . . . -33.8(14) ?
    C8 C9 C10 C11 . . . . -34.3(14) ?
    C16 C9 C10 C11 . . . . 146.3(10) ?
    C15 C10 C11 C12 . . . . -0.9(5) ?
    C9 C10 C11 C12 . . . . 179.0(6) ?
    C10 C11 C12 C13 . . . . -0.8(6) ?
    C11 C12 C13 F2 . . . . -179.7(3) ?
    C11 C12 C13 C14 . . . . 2.4(6) ?
    F2 C13 C14 C15 . . . . 179.9(3) ?
    C12 C13 C14 C15 . . . . -2.2(6) ?
    C11 C10 C15 C14 . . . . 1.1(6) ?
    C9 C10 C15 C14 . . . . -178.8(6) ?
    C13 C14 C15 C10 . . . . 0.4(6) ?
    C8 C9 C16 C17 . . . . 2(2) ?
    C10 C9 C16 C17 . . . . -178.8(11) ?
    C18 O2 C17 C16 . . . . -0.3(18) ?
    C18 O2 C17 C22 . . . . -177.3(9) ?
    C9 C16 C17 O2 . . . . -179.0(12) ?
    C9 C16 C17 C22 . . . . -2.2(19) ?
    C17 O2 C18 C19 . . . . -178.8(9) ?
    C20 O4 C19 O3 . . . . -6.6(11) ?
    C20 O4 C19 C18 . . . . 167.6(7) ?
    O2 C18 C19 O3 . . . . -175.5(9) ?
    O2 C18 C19 O4 . . . . 10.0(11) ?
    C19 O4 C20 C21 . . . . -170.4(7) ?
    C8 C7 C22 C17 . . . . 0.3(15) ?
    C6 C7 C22 C17 . . . . -179.7(9) ?
    C8 C7 C22 C23 . . . . -176.0(8) ?
    C6 C7 C22 C23 . . . . 4.1(13) ?
    O2 C17 C22 C7 . . . . 178.4(10) ?
    C16 C17 C22 C7 . . . . 1.2(17) ?
    O2 C17 C22 C23 . . . . -5.1(14) ?
    C16 C17 C22 C23 . . . . 177.7(10) ?
    N1 N2 C23 O1 . . . . -0.2(5) ?
    N1 N2 C23 C22 . . . . -173.9(4) ?
    C24 O1 C23 N2 . . . . -0.3(4) ?
    C24 O1 C23 C22 . . . . 174.1(4) ?
    C7 C22 C23 N2 . . . . -76.8(10) ?
    C17 C22 C23 N2 . . . . 106.8(9) ?
    C7 C22 C23 O1 . . . . 110.0(8) ?
    C17 C22 C23 O1 . . . . -66.4(10) ?
    N2 N1 C24 O1 . . . . -0.9(4) ?
    N2 N1 C24 S1 . . . . 177.4(3) ?
    C23 O1 C24 N1 . . . . 0.8(4) ?
    C23 O1 C24 S1 . . . . -177.7(3) ?
    C25 S1 C24 N1 . . . . -5.1(3) ?
    C25 S1 C24 O1 . . . . 173.2(3) ?
    C24 S1 C25 C26 . . . . 68.0(3) ?
    C27 O5 C26 O6 . . . . 1.2(8) ?
    C27 O5 C26 C25 . . . . -177.7(3) ?
    S1 C25 C26 O6 . . . . 25.1(8) ?
    S1 C25 C26 O5 . . . . -156.0(3) ?
    C26 O5 C27 C28 . . . . 84.4(7) ?
    C24X N1X N2X C23X . . . . 4.3(16) ?
    C6X C1X C2X C3X . . . . 26(5) ?
    C1X C2X C3X F1X . . . . 171(3) ?
    C1X C2X C3X C4X . . . . -16(4) ?
    F1X C3X C4X C5X . . . . 176(3) ?
    C2X C3X C4X C5X . . . . 4(5) ?
    C3X C4X C5X C6X . . . . 0(6) ?
    C4X C5X C6X C1X . . . . 8(6) ?
    C4X C5X C6X C7X . . . . 170(3) ?
    C2X C1X C6X C5X . . . . -22(5) ?
    C2X C1X C6X C7X . . . . 176(3) ?
    C5X C6X C7X C8X . . . . 69(5) ?
    C1X C6X C7X C8X . . . . -130(4) ?
    C5X C6X C7X C22X . . . . -116(4) ?
    C1X C6X C7X C22X . . . . 44(5) ?
    C22X C7X C8X C9X . . . . -3(7) ?
    C6X C7X C8X C9X . . . . 171(4) ?
    C7X C8X C9X C16X . . . . 3(7) ?
    C7X C8X C9X C10X . . . . -172(4) ?
    C8X C9X C10X C15X . . . . -157(4) ?
    C16X C9X C10X C15X . . . . 29(6) ?
    C8X C9X C10X C11X . . . . 20(6) ?
    C16X C9X C10X C11X . . . . -154(4) ?
    C15X C10X C11X C12X . . . . -4.3(16) ?
    C9X C10X C11X C12X . . . . 179(2) ?
    C10X C11X C12X C13X . . . . -1.4(14) ?
    C11X C12X C13X F2X . . . . -177.9(8) ?
    C11X C12X C13X C14X . . . . 8.8(15) ?
    F2X C13X C14X C15X . . . . 176.8(9) ?
    C12X C13X C14X C15X . . . . -9.9(16) ?
    C13X C14X C15X C10X . . . . 3.6(16) ?
    C11X C10X C15X C14X . . . . 3.2(17) ?
    C9X C10X C15X C14X . . . . -180(2) ?
    C8X C9X C16X C17X . . . . -1(7) ?
    C10X C9X C16X C17X . . . . 174(4) ?
    C18X O2X C17X C16X . . . . 6(6) ?
    C18X O2X C17X C22X . . . . -179(4) ?
    C9X C16X C17X O2X . . . . 174(4) ?
    C9X C16X C17X C22X . . . . 0(8) ?
    C17X O2X C18X C19X . . . . -178(3) ?
    C20X O4X C19X O3X . . . . 23(3) ?
    C20X O4X C19X C18X . . . . -148(3) ?
    O2X C18X C19X O3X . . . . -159(3) ?
    O2X C18X C19X O4X . . . . 13(5) ?
    C19X O4X C20X C21X . . . . 164.7(14) ?
    C8X C7X C22X C17X . . . . 2(6) ?
    C6X C7X C22X C17X . . . . -172(3) ?
    C8X C7X C22X C23X . . . . 173(3) ?
    C6X C7X C22X C23X . . . . -1(6) ?
    O2X C17X C22X C7X . . . . -175(3) ?
    C16X C17X C22X C7X . . . . 0(6) ?
    O2X C17X C22X C23X . . . . 13(5) ?
    C16X C17X C22X C23X . . . . -172(4) ?
    N1X N2X C23X O1X . . . . -4.4(18) ?
    N1X N2X C23X C22X . . . . 179.8(17) ?
    C24X O1X C23X N2X . . . . 2.7(18) ?
    C24X O1X C23X C22X . . . . 179.1(16) ?
    C7X C22X C23X N2X . . . . -72(5) ?
    C17X C22X C23X N2X . . . . 98(3) ?
    C7X C22X C23X O1X . . . . 112(4) ?
    C17X C22X C23X O1X . . . . -77(4) ?
    N2X N1X C24X O1X . . . . -2.8(16) ?
    N2X N1X C24X S1X . . . . 176.4(10) ?
    C23X O1X C24X N1X . . . . 0.3(18) ?
    C23X O1X C24X S1X . . . . -179.0(11) ?
    C25X S1X C24X N1X . . . . 4.1(14) ?
    C25X S1X C24X O1X . . . . -176.7(11) ?
    C24X S1X C25X C26X . . . . 69.8(11) ?
    C27X O5X C26X O6X . . . . -1(3) ?
    C27X O5X C26X C25X . . . . -175.0(11) ?
    S1X C25X C26X O6X . . . . 27(2) ?
    S1X C25X C26X O5X . . . . -158.5(11) ?
    C26X O5X C27X C28X . . . . 83.6(15) ?
loop_
    _geom_hbond_atom_site_label_D
    _geom_hbond_atom_site_label_H
    _geom_hbond_atom_site_label_A
    _geom_hbond_site_symmetry_A
    _geom_hbond_distance_DH
    _geom_hbond_distance_HA
    _geom_hbond_distance_DA
    _geom_hbond_angle_DHA
    _geom_hbond_publ_flag
    C8 H8A F1 2_565 0.9500 2.3600 3.307(8) 174.00 yes
    C15 H15A N2 2_675 0.9500 2.4500 3.266(5) 144.00 yes
    C18 H18B O3 2_775 0.9900 2.3800 3.200(11) 140.00 yes
    C25 H25A F2 1_556 0.9900 2.4600 3.112(5) 123.00 yes
    C25 H25A O6 2_666 0.9900 2.4900 3.158(9) 125.00 yes
    C27 H27B F2 1_456 0.9900 2.4600 3.217(7) 133.00 yes
    C28 H28C S1 2_666 0.9800 2.8500 3.700(10) 146.00 yes
    C5 H5A Cg1 2_665 0.9500 2.7600 3.579(6) 145.00 yes
    C18 H18A Cg1 2_675 0.9900 2.6200 3.456(10) 142.00 yes
_iucr_refine_instructions_details
;
TITL mo_bks38_0m in P-1    (100K)
CELL 0.71073   8.2721  10.2740  16.2342  81.058  82.987  83.646
ZERR    2.00   0.0008   0.0010   0.0016   0.002   0.002   0.002
LATT  1
SFAC C H N O F S
UNIT 56 48 4 12 4 2
TEMP -173.000
SIZE 0.124 0.242 0.424
OMIT -4 58
L.S. 10
BOND $H
FMAP 2 1 60
OMIT 0 -1 1
PLAN 20
ACTA
CONF
EADP C21 C28
EADP O1X O6X
WGHT    0.103800    1.027900
FVAR       0.48655   0.77789
PART   1
S1    6    0.589166    0.608432    0.373703    21.00000    0.04057    0.04435 =
         0.03466    0.01212   -0.01203   -0.01702
F1    5   -0.174397    0.410683    0.180185    21.00000    0.03111    0.05259 =
         0.04623   -0.00067    0.00064   -0.03547
F2    5    0.667515    0.829716   -0.441123    21.00000    0.08913    0.07985 =
         0.03077   -0.01660    0.00015   -0.03916
O1    4    0.530364    0.663710    0.215509    21.00000    0.02283    0.02852 =
         0.03337    0.00523   -0.00097   -0.01007
O2    4    0.652764    0.879184    0.094463    21.00000    0.02714    0.02636 =
         0.03572   -0.00267    0.00226   -0.01862
O3    4    0.964923    1.084578    0.104669    21.00000    0.02815    0.03228 =
         0.04430   -0.00941    0.00291   -0.02045
O4    4    0.809418    0.957168    0.201126    21.00000    0.04208    0.04323 =
         0.02708   -0.00225   -0.00514   -0.02780
O5    4    0.205881    0.725256    0.514655    21.00000    0.06416    0.11194 =
         0.04581   -0.01313   -0.00248   -0.00809
O6    4    0.257213    0.531040    0.467912    21.00000    0.07452    0.07388 =
         0.05231    0.02417   -0.01900   -0.04157
N1    3    0.339601    0.757725    0.299518    21.00000    0.03749    0.03168 =
         0.03224   -0.00308   -0.00281   -0.01169
N2    3    0.301150    0.795970    0.216063    21.00000    0.03201    0.02248 =
         0.03398   -0.00238   -0.00421   -0.00924
C1    1    0.079618    0.681483    0.117129    21.00000    0.01503    0.01987 =
         0.04024    0.00241   -0.00636   -0.00846
AFIX  43
H1A   2    0.078396    0.772506    0.122125    21.00000   -1.20000
AFIX   0
C2    1   -0.050120    0.608954    0.156329    21.00000    0.01962    0.04412 =
         0.05560    0.00074   -0.00433   -0.01376
AFIX  43
H2A   2   -0.136075    0.647276    0.191900    21.00000   -1.20000
AFIX   0
C3    1   -0.048427    0.480939    0.141487    21.00000    0.02366    0.03847 =
         0.03549    0.00745   -0.00827   -0.02334
C4    1    0.073306    0.417648    0.093301    21.00000    0.02621    0.02041 =
         0.03895    0.00699   -0.01277   -0.01468
AFIX  43
H4A   2    0.069191    0.328449    0.085341    21.00000   -1.20000
AFIX   0
C5    1    0.203664    0.489117    0.056318    21.00000    0.01623    0.01547 =
         0.04342    0.00543   -0.00796   -0.00767
AFIX  43
H5A   2    0.288740    0.449318    0.020964    21.00000   -1.20000
AFIX   0
C6    1    0.210146    0.618767    0.070844    21.00000    0.01576    0.01867 =
         0.04883    0.00917   -0.00943   -0.00778
C7    1    0.350654    0.693472    0.030281    21.00000    0.01659    0.01151 =
         0.05166    0.00231   -0.00645   -0.00486
C8    1    0.392073    0.705959   -0.055091    21.00000    0.01409    0.01180 =
         0.04416   -0.00581   -0.00556   -0.00501
AFIX  43
H8A   2    0.331347    0.665629   -0.088585    21.00000   -1.20000
AFIX   0
C9    1    0.521789    0.776930   -0.092890    21.00000    0.01907    0.01579 =
         0.04044   -0.00747   -0.00215   -0.00437
C10   1    0.562298    0.788965   -0.184325    21.00000    0.02201    0.02106 =
         0.03803   -0.00832   -0.00393   -0.00514
C11   1    0.542668    0.684918   -0.227616    21.00000    0.04436    0.03176 =
         0.04131   -0.00676   -0.00543   -0.01760
AFIX  43
H11A  2    0.504404    0.605384   -0.197469    21.00000   -1.20000
AFIX   0
C12   1    0.578449    0.696787   -0.313872    21.00000    0.07207    0.04429 =
         0.04167   -0.01502   -0.00558   -0.02758
AFIX  43
H12A  2    0.566641    0.626105   -0.343424    21.00000   -1.20000
AFIX   0
C13   1    0.632612    0.816229   -0.356268    21.00000    0.05552    0.05045 =
         0.03076   -0.00923   -0.00362   -0.01789
C14   1    0.656947    0.918825   -0.315736    21.00000    0.05150    0.02955 =
         0.03477   -0.00255   -0.00395   -0.01268
AFIX  43
H14A  2    0.697405    0.997590   -0.345814    21.00000   -1.20000
AFIX   0
C15   1    0.620291    0.903574   -0.228917    21.00000    0.04148    0.02534 =
         0.03609   -0.00628   -0.00184   -0.01204
AFIX  43
H15A  2    0.635488    0.973640   -0.199557    21.00000   -1.20000
AFIX   0
C16   1    0.614396    0.838728   -0.045833    21.00000    0.01549    0.01751 =
         0.03776   -0.00925    0.00275   -0.00620
AFIX  43
H16A  2    0.700775    0.889110   -0.072492    21.00000   -1.20000
AFIX   0
C17   1    0.576812    0.824425    0.039792    21.00000    0.01976    0.01716 =
         0.04272   -0.00496    0.00022   -0.00645
C18   1    0.783069    0.957365    0.056973    21.00000    0.01744    0.01483 =
         0.02616   -0.00112    0.00084   -0.01120
AFIX  23
H18A  2    0.740047    1.032380    0.017100    21.00000   -1.20000
H18B  2    0.867365    0.902691    0.025395    21.00000   -1.20000
AFIX   0
C19   1    0.858639    1.009282    0.123791    21.00000    0.02025    0.01906 =
         0.03590   -0.00460   -0.00090   -0.00441
C20   1    0.910302    0.986268    0.266447    21.00000    0.10300    0.07074 =
         0.03135   -0.01536   -0.00306   -0.05585
AFIX  23
H20A  2    1.028077    0.965302    0.249129    21.00000   -1.20000
H20B  2    0.891631    1.081246    0.272718    21.00000   -1.20000
AFIX   0
C21   1    0.861378    0.904730    0.346415    21.00000    0.17088    0.20240 =
         0.04201    0.00573   -0.01220   -0.10171
AFIX 137
H21A  2    0.906407    0.936360    0.391983    21.00000   -1.50000
H21B  2    0.903352    0.812301    0.343734    21.00000   -1.50000
H21C  2    0.741751    0.911155    0.356857    21.00000   -1.50000
AFIX   0
C22   1    0.444079    0.752993    0.078249    21.00000    0.01499    0.01210 =
         0.03457    0.00237   -0.00228   -0.00493
C23   1    0.416451    0.738135    0.168631    21.00000    0.02293    0.01814 =
         0.03689   -0.00021   -0.00257   -0.00969
C24   1    0.473306    0.682812    0.294427    21.00000    0.03314    0.02735 =
         0.02847    0.00181   -0.00119   -0.01621
C25   1    0.474981    0.681109    0.455260    21.00000    0.05597    0.04438 =
         0.04362   -0.00508   -0.01927   -0.01173
AFIX  23
H25A  2    0.535247    0.660959    0.505484    21.00000   -1.20000
H25B  2    0.464791    0.778360    0.438949    21.00000   -1.20000
AFIX   0
C26   1    0.301244    0.634284    0.478705    21.00000    0.05475    0.06883 =
         0.02452    0.00734   -0.00903   -0.01271
C27   1    0.038068    0.695427    0.543981    21.00000    0.06306    0.17059 =
         0.04878   -0.00992    0.00412    0.01170
AFIX  23
H27A  2   -0.001746    0.645580    0.504192    21.00000   -1.20000
H27B  2   -0.033318    0.779166    0.545505    21.00000   -1.20000
AFIX   0
C28   1    0.027303    0.614160    0.631189    21.00000    0.17088    0.20240 =
         0.04201    0.00573   -0.01220   -0.10171
AFIX 137
H28A  2   -0.087172    0.599785    0.650415    21.00000   -1.50000
H28B  2    0.070422    0.661933    0.670227    21.00000   -1.50000
H28C  2    0.091746    0.528559    0.628945    21.00000   -1.50000
AFIX   0
SAME S1 > C28
PART   2
S1X   6    0.548782    0.651244    0.394864   -21.00000    0.04232
F1X   5   -0.187363    0.427298    0.193688   -21.00000    0.03765
F2X   5    0.624030    0.922318   -0.453153   -21.00000    0.03479
O1X   4    0.516953    0.687679    0.233467   -21.00000    0.03849
O2X   4    0.659333    0.877727    0.094039   -21.00000    0.01293
O3X   4    0.955450    1.093172    0.110599   -21.00000    0.02412
O4X   4    0.853719    0.931877    0.205662   -21.00000    0.03179
O5X   4    0.131244    0.723680    0.518063   -21.00000    0.03805
O6X   4    0.253995    0.534373    0.465714   -21.00000    0.03849
N1X   3    0.315713    0.797869    0.306129   -21.00000    0.02523
N2X   3    0.292804    0.829934    0.218876   -21.00000    0.02691
C1X   1    0.086955    0.681063    0.125192   -21.00000    0.05936
AFIX  43
H1XA  2    0.105295    0.760472    0.144307   -21.00000   -1.20000
AFIX   0
C2X   1   -0.057688    0.623097    0.154325   -21.00000    0.02027
AFIX  43
H2XA  2   -0.154348    0.674188    0.172821   -21.00000   -1.20000
AFIX   0
C3X   1   -0.054566    0.489097    0.155160   -21.00000    0.02743
C4X   1    0.069490    0.422074    0.110365   -21.00000    0.03391
AFIX  43
H4XA  2    0.068447    0.330235    0.108419   -21.00000   -1.20000
AFIX   0
C5X   1    0.197092    0.491316    0.067763   -21.00000    0.04868
AFIX  43
H5XA  2    0.282521    0.444161    0.036641   -21.00000   -1.20000
AFIX   0
C6X   1    0.207058    0.624940    0.068002   -21.00000    0.02459
C7X   1    0.355438    0.694539    0.033982   -21.00000    0.01984
C8X   1    0.399081    0.712358   -0.054124   -21.00000    0.04226
AFIX  43
H8XA  2    0.340357    0.666842   -0.085675   -21.00000   -1.20000
AFIX   0
C9X   1    0.518403    0.789064   -0.099985   -21.00000    0.02182
C10X  1    0.549876    0.821239   -0.194732   -21.00000    0.02046
C11X  1    0.429002    0.810147   -0.246671   -21.00000    0.01839
AFIX  43
H11B  2    0.327449    0.780280   -0.221331   -21.00000   -1.20000
AFIX   0
C12X  1    0.452279    0.841154   -0.333591   -21.00000    0.02445
AFIX  43
H12B  2    0.370103    0.831138   -0.367610   -21.00000   -1.20000
AFIX   0
C13X  1    0.599700    0.887048   -0.368277   -21.00000    0.02621
C14X  1    0.729743    0.886296   -0.322129   -21.00000    0.02581
AFIX  43
H14B  2    0.834904    0.905349   -0.348863   -21.00000   -1.20000
AFIX   0
C15X  1    0.701671    0.856708   -0.235171   -21.00000    0.02119
AFIX  43
H15B  2    0.787970    0.860685   -0.202291   -21.00000   -1.20000
AFIX   0
C16X  1    0.602165    0.846596   -0.045526   -21.00000    0.02560
AFIX  43
H16B  2    0.687304    0.899820   -0.070032   -21.00000   -1.20000
AFIX   0
C17X  1    0.567785    0.830209    0.041975   -21.00000    0.01037
C18X  1    0.787576    0.957814    0.062866   -21.00000    0.03821
AFIX  23
H18C  2    0.741566    1.039354    0.029411   -21.00000   -1.20000
H18D  2    0.866382    0.909953    0.024485   -21.00000   -1.20000
AFIX   0
C19X  1    0.878936    0.996791    0.128132   -21.00000    0.01752
C20X  1    0.868356    1.023830    0.268769   -21.00000    0.02769
AFIX  23
H20C  2    0.984307    1.035851    0.272257   -21.00000   -1.20000
H20D  2    0.808220    1.111469    0.253706   -21.00000   -1.20000
AFIX   0
C21X  1    0.792270    0.953078    0.349969   -21.00000    0.02283
AFIX 137
H21D  2    0.843492    0.975003    0.396767   -21.00000   -1.50000
H21E  2    0.808977    0.857331    0.349164   -21.00000   -1.50000
H21F  2    0.674776    0.980806    0.356875   -21.00000   -1.50000
AFIX   0
C22X  1    0.442749    0.752999    0.087331   -21.00000    0.03416
C23X  1    0.407686    0.759873    0.178602   -21.00000    0.01383
C24X  1    0.447005    0.719927    0.308098   -21.00000    0.02352
C25X  1    0.410559    0.711801    0.470491   -21.00000    0.03112
AFIX  23
H25C  2    0.459571    0.696821    0.524234   -21.00000   -1.20000
H25D  2    0.387459    0.808486    0.454617   -21.00000   -1.20000
AFIX   0
C26X  1    0.247502    0.646441    0.483198   -21.00000    0.03761
C27X  1   -0.029236    0.671883    0.541120   -21.00000    0.04618
AFIX  23
H27C  2   -0.051338    0.619024    0.498371   -21.00000   -1.20000
H27D  2   -0.115960    0.746205    0.543378   -21.00000   -1.20000
AFIX   0
C28X  1   -0.030575    0.585825    0.626236   -21.00000    0.04718
AFIX 137
H28D  2   -0.142692    0.565338    0.646592   -21.00000   -1.50000
H28E  2    0.010823    0.633245    0.666015   -21.00000   -1.50000
H28F  2    0.039281    0.503400    0.620985   -21.00000   -1.50000
PART   0
HKLF 4
REM  mo_bks38_0m in P-1    (100K)
REM R1 =  0.0612 for   5142 Fo > 4sig(Fo)  and  0.0839 for all   7034 data
REM    506 parameters refined using     99 restraints
END
WGHT      0.1038      1.0279
REM Highest difference peak  0.559,  deepest hole -0.660,  1-sigma level  0.074
Q1    1   0.0485  0.6666  0.6382  11.00000  0.05    0.56
Q2    1   0.9356  0.8664  0.3417  11.00000  0.05    0.56
Q3    1   0.7633  1.0081  0.3462  11.00000  0.05    0.48
Q4    1   0.5207  0.5748  0.2082  11.00000  0.05    0.43
Q5    1   0.5712  0.6537  0.2589  11.00000  0.05    0.37
Q6    1   0.5435  0.8221 -0.0730  11.00000  0.05    0.36
Q7    1   0.0365  0.5419  0.6268  11.00000  0.05    0.36
Q8    1   0.3838  0.7279  0.0595  11.00000  0.05    0.33
Q9    1   0.8081  1.0656  0.3145  11.00000  0.05    0.32
Q10   1   0.5045  0.7803 -0.2218  11.00000  0.05    0.28
Q11   1   0.5068  0.5540  0.3057  11.00000  0.05    0.27
Q12   1   0.5614  0.7446 -0.2010  11.00000  0.05    0.27
Q13   1   0.5630  0.8652 -0.4438  11.00000  0.05    0.27
Q14   1   0.4821  0.7765 -0.3247  11.00000  0.05    0.27
Q15   1   0.5265  0.7161  0.4186  11.00000  0.05    0.26
Q16   1   0.8299  0.9628  0.0936  11.00000  0.05    0.26
Q17   1   0.8601  0.9578  0.3006  11.00000  0.05    0.25
Q18   1   0.5635  0.5349  0.3618  11.00000  0.05    0.25
Q19   1   0.5258  0.7977 -0.1331  11.00000  0.05    0.25
Q20   1   0.4829  0.6213  0.3337  11.00000  0.05    0.25
;
