# Supplementary material for: Ethyl ({5-[5′-(2-eth­oxy-2-oxoeth­oxy)-4,4′′-difluoro-1,1′:3′,1′′-terphenyl-4′-yl]-1,3,4-oxadiazol-2-yl}sulfan­yl)acetate
Source: Acta Crystallogr Sect E Struct Rep Online. 2012 Feb 10;68(Pt 3):o674–5. doi: 10.1107/S1600536812005028 (PMC3295461; doi:10.1107/S1600536812005028)
Supplement: Supplementary file 2 [file e-68-0o674-Isup2.hkl]

# 
# h,k,l, Fc-squared, Fo-squared, sigma(Fo-squared) and status flag 
# 
data_I
_shelx_title ' mo_bks38_0m in P-1    (100K)' 
_shelx_refln_list_code          4 
_shelx_F_calc_maximum      204.50 
_exptl_crystal_F_000       576.00 
_reflns_d_resolution_high  0.7330 
 
loop_ 
 _symmetry_equiv_pos_as_xyz 
 'x, y, z' 
 '-x, -y, -z' 
 
_cell_length_a     8.2721 
_cell_length_b    10.2740 
_cell_length_c    16.2342 
_cell_angle_alpha  81.058 
_cell_angle_beta   82.987 
_cell_angle_gamma  83.646 
 
_shelx_F_squared_multiplier     1.000 
 
loop_ 
 _refln_index_h 
 _refln_index_k 
 _refln_index_l 
 _refln_F_squared_calc 
 _refln_F_squared_meas 
 _refln_F_squared_sigma 
 _refln_observed_status 
   1   0   0     5500.63     5881.74    180.72 o 
   2   0   0     1728.81     1939.91     39.90 o 
   3   0   0       13.51       11.47      0.78 o 
   4   0   0      224.85      188.99      3.29 o 
   5   0   0      659.33      718.93     12.81 o 
   6   0   0       18.40       18.56      1.22 o 
   7   0   0       64.45       72.72      2.89 o 
   8   0   0      323.31      383.50      8.06 o 
   9   0   0        0.00       -2.08      1.34 o 
  10   0   0        4.71        3.15      1.74 o 
  11   0   0       14.03       13.14      2.98 o 
 -11   1   0        0.43        0.98      4.71 o 
 -10   1   0       14.39       11.22      2.99 o 
  -9   1   0       83.81       94.22      4.03 o 
  -8   1   0       79.06       74.32      3.09 o 
  -7   1   0        0.18        0.25      1.18 o 
  -6   1   0       99.57       84.78      2.79 o 
  -5   1   0        1.56       -0.74      0.67 o 
  -4   1   0     1798.97     1905.88     28.85 o 
  -3   1   0     2567.59     2413.72     41.51 o 
  -2   1   0     4227.65     4437.53     66.05 o 
  -1   1   0      433.74      563.09     40.87 o 
   1   1   0        9.25        4.24      0.96 o 
   2   1   0       21.10       21.33      1.60 o 
   3   1   0      184.34      153.59      3.15 o 
   4   1   0      264.63      295.14      7.92 o 
   5   1   0       45.10       37.52      1.40 o 
   6   1   0      349.95      374.04      7.24 o 
   7   1   0       34.35       37.53      1.83 o 
   8   1   0      142.30      152.59      4.31 o 
   9   1   0        5.21        6.31      1.80 o 
  10   1   0        0.14       -0.64      1.76 o 
  11   1   0        1.12       -0.98      2.30 o 
 -10   2   0        2.41       -0.05      4.25 o 
  -9   2   0       17.55       13.71      2.57 o 
  -8   2   0       36.13       37.36      2.64 o 
  -7   2   0      100.38       88.04      2.86 o 
  -6   2   0      231.96      256.05      5.09 o 
  -5   2   0      439.75      374.72      6.52 o 
  -4   2   0        1.30        2.58      0.84 o 
  -3   2   0      893.96      826.17     18.33 o 
  -2   2   0     5564.36     5925.39    129.81 o 
  -1   2   0    41818.71    39277.26    954.31 o 
   0   2   0     2017.73     2005.92     62.90 o 
   1   2   0     1529.88     1648.09     45.74 o 
   2   2   0     1689.34     1611.47     37.50 o 
   4   2   0      137.98      195.67      3.93 o 
   5   2   0     2458.99     2652.81     46.08 o 
   6   2   0      164.37      186.69      3.91 o 
   7   2   0       43.71       50.48      2.10 o 
   8   2   0      212.09      195.68      5.11 o 
   9   2   0       50.15       45.86      3.62 o 
  10   2   0       21.74       18.33      2.80 o 
  11   2   0       22.27       24.88      3.30 o 
 -10   3   0        0.81       -2.79      7.18 o 
  -9   3   0       18.86       21.63      3.21 o 
  -8   3   0        5.39        4.83      1.91 o 
  -7   3   0      103.00      115.31      5.81 o 
  -6   3   0       56.45       54.34      2.58 o 
  -5   3   0       41.97       34.57      1.87 o 
  -4   3   0       19.57       19.67      1.18 o 
  -3   3   0        9.85        1.86      0.49 o 
  -2   3   0      109.17      143.95      7.26 o 
  -1   3   0     5138.35     5617.95    104.01 o 
   0   3   0     1763.35     1460.12     46.15 o 
   1   3   0     2180.12     1983.36     99.00 o 
   2   3   0     7589.51     3467.76    144.69 o 
   3   3   0     7348.08     8234.25    155.78 o 
   4   3   0       35.29       23.74      2.06 o 
   5   3   0      134.91      132.72      3.52 o 
   6   3   0       83.52       66.18      2.73 o 
   7   3   0       48.30       52.53      3.33 o 
   8   3   0       22.49       30.25      2.34 o 
   9   3   0      103.41      109.40      5.10 o 
  10   3   0        4.58        4.47      2.19 o 
  11   3   0       12.48       15.09      2.90 o 
 -10   4   0        0.10       -4.36      3.66 o 
  -9   4   0       19.29       14.82      3.06 o 
  -8   4   0        5.54        2.67      1.98 o 
  -7   4   0       83.05       84.19      6.24 o 
  -6   4   0       31.10       28.22      2.02 o 
  -5   4   0      103.10      110.42      4.18 o 
  -4   4   0       18.41       19.04      1.08 o 
  -3   4   0     3102.72     3350.34     54.11 o 
  -2   4   0        8.42       12.47      1.69 o 
  -1   4   0      254.30      170.18      3.97 o 
   0   4   0      300.40      281.16      9.82 o 
   1   4   0        1.67        1.29      0.93 o 
   2   4   0     1223.53     1271.06     29.68 o 
   3   4   0      243.91       99.62      4.69 o 
   4   4   0      762.34      837.23     21.12 o 
   5   4   0        1.50       13.71      1.63 o 
   6   4   0       24.89       31.03      2.92 o 
   7   4   0       37.09       43.84      3.02 o 
   8   4   0       20.40       28.75      2.73 o 
   9   4   0       50.33       52.16      3.15 o 
  10   4   0        0.00       -2.87      1.77 o 
 -10   5   0        0.01       -4.78      4.92 o 
  -9   5   0        0.45       -1.77      2.15 o 
  -8   5   0      176.32      174.77      5.93 o 
  -7   5   0      116.23      135.84      7.01 o 
  -6   5   0        1.29        1.25      1.46 o 
  -5   5   0       16.37       14.60      1.58 o 
  -4   5   0        5.24        2.86      0.97 o 
  -3   5   0     1195.50     1205.51     28.86 o 
  -2   5   0      453.21      504.28     12.52 o 
  -1   5   0      157.17      176.32      3.40 o 
   0   5   0        6.26        6.72      1.80 o 
   2   5   0     2083.23     2193.65     45.76 o 
   3   5   0      270.31      208.01      6.87 o 
   4   5   0      100.03       83.53      4.22 o 
   5   5   0       67.00       76.16      3.13 o 
   6   5   0      118.61      110.37      4.15 o 
   7   5   0      266.69      272.91      7.98 o 
   8   5   0        0.02       -2.38      1.34 o 
   9   5   0       15.63       18.45      2.10 o 
  10   5   0       93.08       78.76      5.38 o 
  -9   6   0        7.02        8.23      2.89 o 
  -8   6   0        4.96        6.05      2.48 o 
  -7   6   0        0.46       -2.90      2.89 o 
  -6   6   0       37.76       32.29      2.33 o 
  -5   6   0        9.90        8.08      2.14 o 
  -4   6   0       65.37       68.31      6.56 o 
  -2   6   0       15.91        8.93      1.80 o 
  -1   6   0       22.58       16.56      0.93 o 
   0   6   0       34.94       36.91      3.92 o 
   2   6   0        2.59        1.65      0.69 o 
   3   6   0      772.83      690.16     15.29 o 
   5   6   0     1410.00     1354.44     37.51 o 
   6   6   0       94.17      111.40      5.72 o 
   7   6   0        1.23        0.82      1.25 o 
   8   6   0        8.84       13.21      2.03 o 
   9   6   0       22.00       16.14      2.32 o 
  10   6   0        3.02        5.09      1.79 o 
  -9   7   0       32.13       23.09      2.46 o 
  -8   7   0        5.14        2.72      3.19 o 
  -7   7   0       43.77       35.41      3.75 o 
  -6   7   0        6.15        9.53      2.69 o 
  -5   7   0       42.85       33.68      3.83 o 
  -4   7   0     1220.61     1336.65     39.31 o 
  -3   7   0       17.18       15.87      2.35 o 
  -2   7   0        3.78        1.03      2.34 o 
  -1   7   0       28.43       18.71      1.01 o 
   0   7   0       26.86       21.58      1.94 o 
   1   7   0        5.93       13.04      1.70 o 
   2   7   0       84.21       77.61      3.71 o 
   3   7   0       42.26       54.35      6.19 o 
   4   7   0       16.05       31.99      6.41 o 
   5   7   0        0.07       -0.35      4.64 o 
   6   7   0       30.64       30.27      3.22 o 
   7   7   0       89.55      103.39     11.10 o 
   8   7   0      108.65      111.00      6.51 o 
   9   7   0        3.00       -1.46      2.52 o 
  10   7   0       26.66       33.06      4.72 o 
  -8   8   0        7.92       11.53      3.63 o 
  -7   8   0        0.21       -0.19      2.77 o 
  -6   8   0       27.29       26.85      8.47 o 
  -5   8   0       89.53      113.84      6.76 o 
  -4   8   0       83.87       98.43      8.58 o 
  -3   8   0        0.58       -2.95      1.85 o 
  -2   8   0       14.89        7.56      2.04 o 
  -1   8   0       77.97       85.24      4.39 o 
   0   8   0       26.81       28.23      2.70 o 
   1   8   0        1.79        0.34      1.37 o 
   2   8   0       78.42       71.47      6.48 o 
   3   8   0        2.86        5.63      1.62 o 
   4   8   0      500.74      500.56     18.31 o 
   5   8   0       62.00       56.20      3.99 o 
   6   8   0      223.86      251.35      9.58 o 
   7   8   0       67.28       73.10      5.42 o 
   8   8   0       51.72       70.83      5.63 o 
   9   8   0       84.20      100.91      6.91 o 
  -7   9   0        2.32        1.03      3.50 o 
  -6   9   0      148.03      144.79     15.11 o 
  -5   9   0      408.02      423.54     15.27 o 
  -4   9   0       59.95       54.97      4.80 o 
  -3   9   0       55.91       48.60      4.18 o 
  -2   9   0      128.32      150.22      6.60 o 
  -1   9   0        0.11       -0.28      2.08 o 
   0   9   0       34.30       19.49      4.98 o 
   1   9   0       12.54        8.74      3.88 o 
   2   9   0        1.29        1.29      1.72 o 
   3   9   0       41.30       30.30      3.17 o 
   4   9   0       17.09       18.22      2.50 o 
   5   9   0      400.81      426.01     15.38 o 
   6   9   0       15.68       12.36      2.84 o 
   7   9   0       70.40       60.28      4.95 o 
   8   9   0      116.67      104.11      7.17 o 
   9   9   0       20.98       27.91      4.36 o 
  -6  10   0        0.60       -1.20      3.43 o 
  -5  10   0       38.30       30.95      5.69 o 
  -4  10   0       28.66       30.35      3.72 o 
  -3  10   0        2.34        3.31      2.30 o 
  -2  10   0       42.30       34.60      4.80 o 
  -1  10   0        1.09        0.50      1.79 o 
   0  10   0      254.76      249.91     16.95 o 
   1  10   0        0.02       -0.76      1.66 o 
   2  10   0        3.85        1.64      2.09 o 
   3  10   0       93.46       98.15      8.37 o 
   4  10   0      170.16      165.73      7.02 o 
   5  10   0      110.55      116.19      9.86 o 
   6  10   0        4.32        2.66      2.82 o 
   7  10   0       26.94       32.35      4.03 o 
   8  10   0        5.58       11.48      3.46 o 
  -5  11   0       35.87       28.38      7.59 o 
  -4  11   0       62.03       41.89      8.10 o 
  -3  11   0       30.95       53.52      4.63 o 
  -2  11   0       12.79       14.95      5.52 o 
  -1  11   0        0.56        0.14      2.02 o 
   2  11   0        1.33        2.51      2.30 o 
   3  11   0       26.78       30.15      3.63 o 
   4  11   0        0.87        0.84      2.11 o 
   5  11   0        5.82        4.01      2.45 o 
   6  11   0       21.66       21.59      3.45 o 
   7  11   0      106.88       88.39      6.19 o 
  -4  12   0        2.18        6.46      3.05 o 
  -3  12   0        0.68        5.69      2.85 o 
  -2  12   0       46.86       27.57      6.46 o 
  -1  12   0        0.57        5.88      2.72 o 
   0  12   0       18.05        7.14      2.69 o 
   2  12   0      128.12      122.55      6.84 o 
   3  12   0        3.94        5.37      3.00 o 
   4  12   0      120.17      127.98      7.82 o 
   5  12   0        0.66       -1.46      3.00 o 
   6  12   0       10.28        9.04      3.55 o 
  -2  13   0        0.05        2.32      3.00 o 
  -1  13   0        4.94        2.91      2.83 o 
   0  13   0       28.80       32.13      3.88 o 
   3  13   0        7.42        6.14      3.05 o 
   4  13   0        6.33        2.88      3.05 o 
  -4 -13   1       12.65        6.11      3.45 o 
  -3 -13   1       10.69        5.95      3.36 o 
  -2 -13   1       11.38        5.58      3.25 o 
  -1 -13   1       74.53       58.04      5.66 o 
   0 -13   1        1.32        0.99      2.82 o 
   1 -13   1       12.43        7.27      3.09 o 
   2 -13   1        3.25        1.62      2.99 o 
  -6 -12   1       18.55       13.37      4.16 o 
  -5 -12   1        0.44       -1.01      3.05 o 
  -4 -12   1       23.35       16.06      3.72 o 
  -3 -12   1       12.62        9.40      3.27 o 
  -2 -12   1       20.21       16.91      3.40 o 
   0 -12   1       21.64       22.08      3.50 o 
   1 -12   1        9.31        4.16      2.63 o 
   2 -12   1       24.39       26.22      3.93 o 
   3 -12   1        1.40       -0.20      2.54 o 
   4 -12   1        8.97       11.60      3.37 o 
  -7 -11   1       45.75       46.12      4.80 o 
  -6 -11   1       65.41       76.98      5.64 o 
  -5 -11   1       31.02       27.82      3.55 o 
  -4 -11   1       17.04        9.33      3.12 o 
  -3 -11   1       46.20       36.32      4.07 o 
  -2 -11   1       29.53       23.71      3.30 o 
  -1 -11   1        0.15       -3.89      1.95 o 
   0 -11   1       32.97       28.90      3.30 o 
   1 -11   1       77.48       77.31     19.14 o 
   2 -11   1      200.94      195.56     30.53 o 
   3 -11   1       19.87       21.68      4.25 o 
   4 -11   1        0.58       -0.32      2.75 o 
   5 -11   1       60.10       50.87      5.17 o 
  -8 -10   1       42.38       47.76      6.00 o 
  -7 -10   1        2.37       -0.33      3.28 o 
  -6 -10   1       49.04       44.92      4.25 o 
  -5 -10   1        0.87       -1.55      2.12 o 
  -4 -10   1       27.23       23.64      2.91 o 
  -3 -10   1      175.36      178.04      7.71 o 
  -2 -10   1        1.03       -0.95      2.13 o 
  -1 -10   1       68.11       58.54      4.41 o 
   0 -10   1        7.44        1.09      1.93 o 
   1 -10   1       49.36       49.85      3.96 o 
   2 -10   1       22.77       21.17      3.72 o 
   3 -10   1        6.05        5.40      2.39 o 
   4 -10   1        3.86        3.99      2.82 o 
   5 -10   1        2.88        6.10      3.18 o 
   6 -10   1       15.55       15.45      3.93 o 
  -9  -9   1       64.43       67.44      8.01 o 
  -8  -9   1      160.84      156.98      8.10 o 
  -7  -9   1       61.04       72.80      5.69 o 
  -6  -9   1        9.19       10.23      2.66 o 
  -5  -9   1       21.97       24.77      3.05 o 
  -4  -9   1      144.18      145.32     13.35 o 
  -3  -9   1      284.88      276.26      9.38 o 
  -2  -9   1       20.60       23.11      5.68 o 
  -1  -9   1       28.17       22.04      2.48 o 
   0  -9   1      204.82      212.91      7.66 o 
   1  -9   1       89.13       93.81      5.13 o 
   2  -9   1        0.31       -2.01      1.87 o 
   3  -9   1       57.05       73.29      5.31 o 
   4  -9   1       27.76       34.84      3.84 o 
   5  -9   1      637.45      675.00     22.26 o 
   6  -9   1      125.91      132.56     19.47 o 
   7  -9   1        0.95        0.69      3.41 o 
  -9  -8   1        0.72        2.64      3.06 o 
  -8  -8   1        5.63        6.45      7.11 o 
  -7  -8   1       11.90        8.12      4.85 o 
  -6  -8   1      190.02      188.78      8.13 o 
  -5  -8   1      396.99      373.01     12.40 o 
  -4  -8   1      223.37      217.69      8.10 o 
  -3  -8   1      847.26      826.34     23.35 o 
  -2  -8   1      150.18      171.55      6.98 o 
  -1  -8   1        0.33        0.11      1.00 o 
   0  -8   1        8.17        7.13      1.58 o 
   1  -8   1        0.00       -1.65      1.46 o 
   2  -8   1        1.31        3.37      1.89 o 
   3  -8   1       30.63       22.65      2.83 o 
   4  -8   1      236.52      231.25      9.50 o 
   5  -8   1        8.30        4.82      2.67 o 
   6  -8   1       66.12       73.07     10.67 o 
   7  -8   1        1.27        0.08      2.70 o 
   8  -8   1        0.28        0.72      3.14 o 
 -10  -7   1      116.94      108.05      7.36 o 
  -9  -7   1       75.98       79.31      6.48 o 
  -8  -7   1        1.09        4.22      2.56 o 
  -7  -7   1      174.11      173.53      7.84 o 
  -6  -7   1       66.85       69.33      4.99 o 
  -5  -7   1       18.53       18.13      2.58 o 
  -4  -7   1        4.31        3.77      1.64 o 
  -3  -7   1      850.25      835.67     23.47 o 
  -2  -7   1       64.31       55.24      2.79 o 
  -1  -7   1     1389.08     1355.89     26.41 o 
   0  -7   1       29.80       24.50      1.59 o 
   1  -7   1        8.33        1.97      1.39 o 
   2  -7   1       28.83       15.72      3.19 o 
   3  -7   1      205.04      226.84      8.65 o 
   4  -7   1     1919.67     1997.64     57.48 o 
   5  -7   1      102.35      104.34      6.45 o 
   6  -7   1       55.51       67.65      4.55 o 
   7  -7   1       11.29        8.83      2.04 o 
   8  -7   1       10.40        4.97      1.76 o 
   9  -7   1       14.47       12.43      3.98 o 
 -10  -6   1        5.47        3.94      1.79 o 
  -9  -6   1        0.01       -1.23      1.60 o 
  -8  -6   1      281.98      303.25      9.40 o 
  -7  -6   1        0.07        0.56      1.31 o 
  -6  -6   1       49.27       42.04      2.54 o 
  -5  -6   1       47.36       59.36      4.26 o 
  -3  -6   1      334.02      382.67     19.07 o 
  -2  -6   1       28.73       44.82      4.54 o 
  -1  -6   1       40.39       23.72      1.31 o 
   0  -6   1      439.78      433.90      8.84 o 
   1  -6   1      340.55      337.31      6.44 o 
   2  -6   1       31.02       31.14      2.45 o 
   4  -6   1       77.61       58.37      3.57 o 
   5  -6   1        4.75        1.30      1.13 o 
   6  -6   1        4.98        4.14      1.41 o 
   7  -6   1        0.92        4.21      1.61 o 
   8  -6   1       14.78       10.47      2.87 o 
   9  -6   1       32.19       28.61      2.89 o 
 -10  -5   1        0.66        2.44      2.06 o 
  -9  -5   1       16.28       11.95      2.28 o 
  -8  -5   1       16.62       15.82      2.28 o 
  -7  -5   1       78.61       71.16      3.80 o 
  -6  -5   1       10.95        8.10      1.82 o 
  -5  -5   1      161.50      134.37      4.49 o 
  -4  -5   1     1952.11     2074.16     40.17 o 
  -2  -5   1       23.14       30.35      2.15 o 
  -1  -5   1      164.66      140.15      3.33 o 
   0  -5   1        4.61        5.69      0.68 o 
   1  -5   1      581.21      593.71     12.46 o 
   2  -5   1      792.15      852.45     43.88 o 
   3  -5   1     1103.33     1220.99     22.24 o 
   4  -5   1        2.76        1.07      0.93 o 
   5  -5   1      122.06      126.89      4.24 o 
   6  -5   1       18.25       12.54      1.74 o 
   7  -5   1       33.19       34.92      2.62 o 
   8  -5   1       14.51       14.17      3.13 o 
   9  -5   1       15.59       17.87      3.14 o 
  10  -5   1        3.20       -0.83      2.92 o 
 -10  -4   1       18.68       12.43      2.58 o 
  -9  -4   1        0.03       -1.68      1.38 o 
  -8  -4   1       47.01       45.33      3.44 o 
  -7  -4   1      517.21      500.48     13.00 o 
  -6  -4   1      198.89      233.12      6.89 o 
  -5  -4   1      469.36      197.62     11.81 o 
  -4  -4   1      120.25      106.17      2.77 o 
  -3  -4   1     4507.60     5099.66     96.40 o 
  -2  -4   1      937.50     1035.58     39.19 o 
  -1  -4   1       64.95       60.51      2.30 o 
   0  -4   1      187.89      206.72      5.34 o 
   1  -4   1     1542.47     1523.23     30.84 o 
   2  -4   1     1741.83     1771.82     53.55 o 
   3  -4   1      158.47      152.90      7.29 o 
   4  -4   1        8.01        6.73      0.97 o 
   5  -4   1       60.65       55.30      3.44 o 
   6  -4   1       60.11       59.97      3.07 o 
   7  -4   1      136.70      148.11      5.22 o 
   8  -4   1        1.64        1.85      1.94 o 
   9  -4   1        0.12        0.59      3.17 o 
  10  -4   1       10.08       14.67      5.32 o 
 -11  -3   1        8.35        6.51      2.65 o 
 -10  -3   1        0.81       -3.57      1.95 o 
  -9  -3   1        0.17        1.18      1.82 o 
  -8  -3   1       43.42       34.35      2.51 o 
  -7  -3   1        8.13        7.81      1.79 o 
  -6  -3   1      335.63      341.76      8.03 o 
  -5  -3   1       45.65       32.81      1.80 o 
  -4  -3   1      399.34      465.12      9.80 o 
  -3  -3   1     1000.82     1112.68     21.67 o 
  -1  -3   1       97.97      136.55      7.19 o 
   0  -3   1       18.53       28.59      1.38 o 
   1  -3   1     4041.43     3980.90    206.89 o 
   2  -3   1     1684.74     1608.49     52.60 o 
   3  -3   1      167.12      189.20      4.46 o 
   4  -3   1        1.48        6.16      1.07 o 
   5  -3   1      347.71      360.34      6.34 o 
   6  -3   1        2.13        1.38      1.23 o 
   7  -3   1       90.82       95.75      3.83 o 
   8  -3   1        7.73       12.38      2.18 o 
   9  -3   1        2.64        1.87      3.35 o 
  10  -3   1       14.36        4.09      2.96 o 
 -11  -2   1       14.54       15.68      3.01 o 
 -10  -2   1       34.05       32.92      3.40 o 
  -9  -2   1       66.20       77.77      4.46 o 
  -8  -2   1        0.61        0.27      1.32 o 
  -7  -2   1      150.12      139.81      3.47 o 
  -6  -2   1        2.44       -0.18      0.91 o 
  -5  -2   1      112.81      133.76      3.48 o 
  -4  -2   1     2808.47     3269.24     52.82 o 
  -3  -2   1     2336.61     2443.13     76.49 o 
  -2  -2   1     2251.93     2456.32     83.19 o 
  -1  -2   1     4273.00     4960.18    112.43 o 
   0  -2   1     1789.26     1855.28     51.62 o 
   1  -2   1     5342.70     5626.54    169.30 o 
   2  -2   1      143.65      140.10      4.29 o 
   3  -2   1     1452.22     1155.23     19.93 o 
   4  -2   1      663.90      647.96     10.31 o 
   5  -2   1        0.07        1.57      0.79 o 
   6  -2   1        2.71        1.51      1.02 o 
   7  -2   1       20.55       22.86      1.60 o 
   8  -2   1        3.49        1.71      1.58 o 
   9  -2   1       36.84       26.18      3.38 o 
  10  -2   1       15.15       11.21      4.33 o 
 -11  -1   1        6.06        7.51      2.71 o 
 -10  -1   1       22.13       26.55      2.68 o 
  -9  -1   1       35.40       41.66      2.94 o 
  -8  -1   1      498.52      521.49     10.23 o 
  -7  -1   1       98.37      102.05      3.04 o 
  -6  -1   1       14.69       20.03      1.51 o 
  -5  -1   1      100.10       95.28      2.51 o 
  -4  -1   1      129.48      142.69      3.22 o 
  -3  -1   1     1090.23     1115.14     24.43 o 
  -2  -1   1     2901.43     3047.08     70.40 o 
  -1  -1   1       97.59      157.25      3.45 o 
   1  -1   1       19.69        2.28      0.41 o 
   2  -1   1     5597.97     5770.89     87.77 o 
   3  -1   1      276.48      274.06      6.57 o 
   4  -1   1        4.98        0.32      0.52 o 
   5  -1   1      415.84      414.48      6.89 o 
   6  -1   1      136.64      142.41      3.62 o 
   7  -1   1      284.93      309.72      6.70 o 
   8  -1   1        0.21       -0.86      1.28 o 
   9  -1   1       12.18       10.15      1.79 o 
  10  -1   1        0.15       -1.45      3.38 o 
  11  -1   1        0.03        1.73      2.51 o 
 -11   0   1        0.01       -3.61      2.17 o 
 -10   0   1       15.18       11.48      1.99 o 
  -9   0   1       12.36        8.05      1.79 o 
  -8   0   1      290.16      300.96      6.75 o 
  -7   0   1      371.66      422.24      8.50 o 
  -6   0   1      134.76      177.42      3.58 o 
  -5   0   1      152.31      176.88      4.07 o 
  -4   0   1       19.92        9.08      0.76 o 
  -3   0   1      440.82      453.88      7.96 o 
  -2   0   1     5544.10     5754.33    158.44 o 
  -1   0   1      375.08      341.19      6.98 o 
   0   0   1     2051.55     1865.24     74.63 o 
   1   0   1       43.45       43.32      1.09 o 
   2   0   1    11041.88    11426.12    208.34 o 
   3   0   1       36.39       49.38      1.55 o 
   4   0   1      943.14      948.41     14.37 o 
   5   0   1       58.62       76.39      2.21 o 
   6   0   1      177.87      193.88      3.74 o 
   7   0   1       87.45       69.56      2.84 o 
   8   0   1        5.59        4.29      1.50 o 
   9   0   1       14.81       15.04      1.87 o 
  10   0   1        1.44        4.00      1.91 o 
  11   0   1        1.70        0.41      2.47 o 
 -10   1   1       22.91       21.44      2.78 o 
  -9   1   1       52.78       57.51      3.35 o 
  -8   1   1       15.11       18.28      1.79 o 
  -7   1   1      277.55      305.21      6.01 o 
  -6   1   1      109.68      119.00      3.33 o 
  -5   1   1        0.51        0.86      0.68 o 
  -4   1   1       96.75      102.79      3.35 o 
  -3   1   1        7.69        3.35      0.63 o 
  -2   1   1      839.44      862.63     12.54 o 
  -1   1   1     2416.63     2171.78     68.71 o 
   0   1   1     3334.60     2711.07    125.16 o 
   2   1   1     1108.52     1343.53     52.40 o 
   3   1   1       32.71       34.36      1.38 o 
   4   1   1      172.04      157.66      3.64 o 
   5   1   1      226.15      283.01      4.67 o 
   6   1   1        7.13        4.74      1.09 o 
   7   1   1       53.99       52.10      2.17 o 
   8   1   1        4.56        2.21      1.31 o 
   9   1   1        8.13        3.55      1.76 o 
  10   1   1       27.47       21.59      2.91 o 
  11   1   1       44.19       44.05      3.94 o 
 -10   2   1        1.30       -0.37      2.93 o 
  -9   2   1        1.34       -0.85      2.05 o 
  -8   2   1       74.88       87.12      3.90 o 
  -7   2   1      357.77      458.05      8.21 o 
  -6   2   1      837.53      841.01     13.61 o 
  -5   2   1       82.34      103.85      3.41 o 
  -4   2   1      298.26      314.35      6.34 o 
  -3   2   1      676.01      670.27     11.34 o 
  -2   2   1     6588.35     6463.19    129.10 o 
  -1   2   1     3132.54     3500.66     91.30 o 
   0   2   1      190.15      292.02      9.71 o 
   1   2   1    24054.14    24421.17    940.45 o 
   3   2   1      112.15       70.77      5.10 o 
   4   2   1     1234.98     1325.95     23.89 o 
   5   2   1      327.71      414.40      9.66 o 
   6   2   1      273.65      296.72      5.44 o 
   7   2   1       97.54       90.84      2.70 o 
   8   2   1       19.22       17.75      1.92 o 
   9   2   1       47.63       41.48      3.39 o 
  10   2   1        0.28       -1.02      2.03 o 
  11   2   1        3.71        2.53      2.42 o 
 -10   3   1        3.23        0.74      2.87 o 
  -9   3   1        0.36       -2.19      2.37 o 
  -8   3   1        0.02       -2.49      1.48 o 
  -7   3   1      115.72      133.37      4.44 o 
  -6   3   1        0.17       -2.56      1.28 o 
  -5   3   1        0.74        1.42      0.95 o 
  -4   3   1      266.73      315.91      5.99 o 
  -3   3   1      164.08      145.09      2.88 o 
  -2   3   1     1269.98      764.83     38.88 o 
  -1   3   1      277.44      389.02      9.42 o 
   0   3   1     1433.49     1331.10     42.24 o 
   1   3   1     1890.93     1882.86     62.50 o 
   2   3   1      579.12      466.23     13.28 o 
   3   3   1      121.72      169.75      5.31 o 
   4   3   1      892.29      928.04     30.16 o 
   5   3   1       20.50       24.45      1.58 o 
   6   3   1       72.05       75.76      2.83 o 
   7   3   1        1.25        0.37      1.18 o 
   8   3   1      334.00      340.93      8.42 o 
   9   3   1       19.60       24.30      2.71 o 
  10   3   1        1.77        3.65      2.11 o 
  11   3   1       72.90       77.52      6.37 o 
 -10   4   1       12.27       11.02      7.24 o 
  -9   4   1        0.40       -4.61      2.31 o 
  -8   4   1       23.84       25.29      2.65 o 
  -7   4   1      137.60      146.47      5.11 o 
  -6   4   1       49.16       38.71      2.33 o 
  -5   4   1       19.43       17.55      1.98 o 
  -4   4   1      107.88      116.60      2.71 o 
  -3   4   1     1830.15     1743.04     30.02 o 
  -2   4   1      129.02      156.77      4.23 o 
  -1   4   1      258.87      270.01      5.05 o 
   0   4   1     1448.20     1341.95     42.85 o 
   1   4   1      694.55      661.27     21.67 o 
   2   4   1     1537.51     1508.32     39.06 o 
   3   4   1     1913.94     2003.98     72.80 o 
   4   4   1      687.85      768.41     14.13 o 
   5   4   1       26.98       33.42      2.00 o 
   6   4   1       89.88       85.70      3.63 o 
   7   4   1      204.70      220.24      7.77 o 
   8   4   1       47.46       52.90      2.95 o 
   9   4   1       20.95       26.38      2.39 o 
  10   4   1       12.90       18.72      2.68 o 
  11   4   1       30.50       31.98      4.85 o 
  -9   5   1        8.11        4.08      2.42 o 
  -8   5   1       86.89      108.08      5.59 o 
  -7   5   1      162.73      164.94      5.48 o 
  -6   5   1        7.32        5.78      1.52 o 
  -5   5   1       18.66       11.76      1.40 o 
  -4   5   1      455.22      492.12     10.25 o 
  -3   5   1     2036.10     2143.80     50.44 o 
  -2   5   1       11.81        2.80      0.99 o 
  -1   5   1        4.75        7.43      1.30 o 
   0   5   1       46.52       41.26      5.91 o 
   1   5   1        1.34       -0.17      1.13 o 
   2   5   1      870.17      929.07     30.29 o 
   3   5   1       25.84       15.97      1.27 o 
   4   5   1      171.29      191.59      5.69 o 
   5   5   1        0.03       -0.02      0.82 o 
   6   5   1       29.35       32.87      2.82 o 
   7   5   1       17.87       18.49      3.48 o 
   8   5   1      159.41      150.28      5.56 o 
   9   5   1        2.41        1.63      1.42 o 
  10   5   1        2.03        2.15      1.71 o 
  -9   6   1       19.63       14.45      2.48 o 
  -8   6   1        1.69        3.33      1.70 o 
  -7   6   1        0.05       -1.99      2.63 o 
  -6   6   1        0.35       -0.64      1.21 o 
  -5   6   1      180.03      196.04      8.52 o 
  -4   6   1       38.81       43.91      3.88 o 
  -3   6   1        0.15       -0.79      1.48 o 
  -2   6   1       36.44       39.50      2.41 o 
  -1   6   1       12.81       11.56      1.23 o 
   1   6   1       77.57       87.78      6.28 o 
   2   6   1      799.42      784.98     26.04 o 
   3   6   1       22.05       25.39      1.40 o 
   5   6   1      385.23      417.71     13.19 o 
   6   6   1      457.24      417.88     13.50 o 
   7   6   1       28.04       19.84      1.85 o 
   8   6   1      102.03       82.20      3.91 o 
   9   6   1        4.36        4.94      2.13 o 
  10   6   1      247.02      239.77      6.86 o 
  -9   7   1       52.19       48.95      4.99 o 
  -8   7   1       89.57       93.13      6.17 o 
  -7   7   1       18.80        8.79      2.96 o 
  -6   7   1       21.85       31.27      3.21 o 
  -5   7   1      139.38      144.53      9.58 o 
  -4   7   1      541.07      615.25     19.39 o 
  -3   7   1       73.22       77.61      9.15 o 
  -2   7   1       52.63       48.16      2.62 o 
  -1   7   1        2.30       -0.09      0.67 o 
   0   7   1        9.69        4.32      1.47 o 
   1   7   1       25.42       14.27      2.04 o 
   2   7   1      117.73      123.79      7.52 o 
   3   7   1       67.46       87.68      3.62 o 
   4   7   1      646.14      603.72     19.06 o 
   5   7   1     1796.91     1811.04     49.49 o 
   6   7   1       39.52       40.76      3.57 o 
   7   7   1        1.38        2.15      2.05 o 
   8   7   1        9.03        8.74      4.15 o 
   9   7   1        2.93        5.77      2.76 o 
  10   7   1        9.10        7.77      4.21 o 
  -8   8   1        0.00       -3.22      3.02 o 
  -7   8   1        5.69        1.29      2.85 o 
  -6   8   1       40.45       47.07      4.84 o 
  -5   8   1      108.67      107.77      6.63 o 
  -4   8   1        0.37        1.23      2.27 o 
  -3   8   1       26.50       33.83      3.27 o 
  -2   8   1      121.86      123.25      5.75 o 
  -1   8   1       29.68       26.22      3.69 o 
   0   8   1       18.41        9.63      1.42 o 
   1   8   1       63.97       73.81      4.99 o 
   2   8   1      111.80      113.21      6.09 o 
   3   8   1       69.61       77.56      6.50 o 
   4   8   1       79.37      114.73     14.03 o 
   5   8   1       30.27       39.31      4.72 o 
   6   8   1      109.20       83.21      6.25 o 
   7   8   1       73.03       83.50      5.54 o 
   8   8   1       19.98       23.47      3.63 o 
   9   8   1       70.16       63.55      5.68 o 
  -7   9   1        1.83        1.04      5.20 o 
  -6   9   1      104.78      101.98      9.39 o 
  -5   9   1       10.52       16.15      3.44 o 
  -4   9   1        0.09       -1.37      2.24 o 
  -3   9   1        8.50        6.50      3.95 o 
  -2   9   1        0.03       -0.54      1.72 o 
  -1   9   1       38.40       41.12      3.19 o 
   0   9   1      257.44      277.78     12.80 o 
   1   9   1      629.58      597.68     17.64 o 
   2   9   1      213.15      221.02     12.89 o 
   3   9   1       18.77       22.90      2.31 o 
   4   9   1      227.91      224.25      8.19 o 
   5   9   1       13.76       27.39      2.98 o 
   6   9   1      123.15      119.79      6.28 o 
   7   9   1        2.02        4.00      2.81 o 
   8   9   1       56.59       65.26      5.64 o 
   9   9   1       30.18       29.97      4.43 o 
  -6  10   1       35.57       32.02      5.83 o 
  -5  10   1        3.84        4.07      3.04 o 
  -4  10   1        1.81        0.97      2.39 o 
  -3  10   1       11.68       13.26      4.48 o 
  -2  10   1       29.39       25.92      3.07 o 
  -1  10   1       64.30       63.10     10.60 o 
   0  10   1       51.81       62.76      9.43 o 
   2  10   1       20.59       31.15      4.82 o 
   3  10   1      171.65      164.47      6.47 o 
   4  10   1        0.01       -1.59      1.77 o 
   5  10   1      157.80      167.62      9.53 o 
   6  10   1      111.53      101.87      5.98 o 
   7  10   1      609.80      601.65     19.22 o 
   8  10   1      282.00      268.03     18.77 o 
  -5  11   1        0.76        0.53      3.02 o 
  -4  11   1        3.59        7.02      2.99 o 
  -3  11   1        5.56       10.40      5.99 o 
  -2  11   1        0.92        1.08      2.19 o 
  -1  11   1       16.12       21.51      6.20 o 
   3  11   1      336.34      384.10     15.17 o 
   4  11   1        0.57       -0.11      2.05 o 
   5  11   1       58.63       72.80      5.13 o 
   6  11   1       18.81       17.69      3.19 o 
   7  11   1        0.41        7.22      3.03 o 
  -4  12   1       20.97       19.65      3.64 o 
  -3  12   1        2.51        5.93      2.74 o 
  -2  12   1        0.11        0.65      2.41 o 
  -1  12   1       24.05       11.61      2.74 o 
   3  12   1       96.79      125.12      7.23 o 
   4  12   1        1.21        3.71      2.94 o 
   5  12   1       13.39       11.00      2.85 o 
   6  12   1      287.32      284.10     10.87 o 
  -2  13   1        7.24       10.03      3.13 o 
   3  13   1        6.33        0.87      2.82 o 
   4  13   1       35.40       45.28      4.69 o 
   5  13   1        0.00        1.72      2.92 o 
  -4 -13   2        8.91       11.16      3.83 o 
  -3 -13   2        0.01       -3.66      2.99 o 
  -2 -13   2       70.02       86.16      6.89 o 
  -1 -13   2        7.81       10.86      3.60 o 
   0 -13   2       11.03       10.95      3.39 o 
   1 -13   2        6.83        2.17      3.08 o 
   2 -13   2        0.10        3.03      3.32 o 
  -5 -12   2       11.32       12.82      3.89 o 
  -4 -12   2        1.56       -0.53      3.00 o 
  -3 -12   2        0.51       -0.79      2.88 o 
  -2 -12   2        4.46        8.53      3.35 o 
  -1 -12   2       72.75       75.39      6.16 o 
   0 -12   2       41.85       35.74      4.23 o 
   1 -12   2       69.43       63.33      5.52 o 
   2 -12   2        1.98       -3.79      2.91 o 
   3 -12   2        0.07       -0.74      2.66 o 
   4 -12   2        0.04        1.29      6.75 o 
  -7 -11   2      105.51      101.24      7.56 o 
  -6 -11   2        4.02       -0.31      3.29 o 
  -5 -11   2        0.04       -3.62      2.21 o 
  -4 -11   2       28.60       24.73      4.06 o 
  -3 -11   2      129.49      123.10      7.66 o 
  -2 -11   2        3.59        2.92      2.68 o 
   0 -11   2       36.14       34.64      3.91 o 
   1 -11   2       81.76       72.53      5.67 o 
   2 -11   2      174.83      188.32     23.95 o 
   3 -11   2       23.64       19.22      4.41 o 
   4 -11   2       13.08       13.39      3.42 o 
   5 -11   2       17.35       12.40      3.81 o 
  -8 -10   2       26.37       29.75      4.56 o 
  -7 -10   2       57.57       71.50      5.81 o 
  -6 -10   2       35.87       42.65      6.21 o 
  -5 -10   2        1.17        1.27      2.44 o 
  -4 -10   2       44.97       44.83      3.71 o 
  -3 -10   2       51.68       51.71      5.41 o 
  -2 -10   2       43.72       48.09      4.62 o 
  -1 -10   2        3.25        0.61      1.96 o 
   0 -10   2       10.91        6.95      2.33 o 
   1 -10   2        5.26        6.60      4.52 o 
   2 -10   2       15.21       11.60      3.73 o 
   3 -10   2       17.36        8.67      6.20 o 
   4 -10   2        6.70        5.61      4.00 o 
   5 -10   2        8.83        9.76      3.52 o 
   6 -10   2       21.59       21.89      4.32 o 
  -8  -9   2       21.28       16.11      5.21 o 
  -7  -9   2       66.97       71.24      5.56 o 
  -6  -9   2       20.16       19.49      3.22 o 
  -5  -9   2        0.14       -3.06      1.91 o 
  -4  -9   2       44.82       54.35      4.25 o 
  -3  -9   2        2.79       -0.08      2.78 o 
  -2  -9   2      135.08      140.13      5.73 o 
  -1  -9   2       13.47       14.57      2.34 o 
   0  -9   2      308.48      327.92     10.89 o 
   1  -9   2      217.60      198.74      7.68 o 
   2  -9   2      208.84      245.86      9.38 o 
   3  -9   2      134.02      149.52      7.56 o 
   4  -9   2       27.66       39.95      4.03 o 
   5  -9   2      323.66      356.31     26.96 o 
   6  -9   2      130.52      125.51      7.85 o 
   7  -9   2       14.25       12.37      5.10 o 
  -9  -8   2       88.48       87.61      6.76 o 
  -8  -8   2        0.30       -1.43      2.54 o 
  -7  -8   2       37.28       33.92      4.01 o 
  -6  -8   2       35.84       34.98      3.69 o 
  -5  -8   2       13.81       14.87      2.63 o 
  -4  -8   2      655.17      640.65     19.00 o 
  -3  -8   2      163.68      191.49      7.22 o 
  -2  -8   2      172.33      168.98      6.24 o 
  -1  -8   2       44.15       45.28      2.58 o 
   0  -8   2        0.15       -1.89      3.07 o 
   1  -8   2       52.10       49.13      3.41 o 
   2  -8   2        0.16       -0.21      2.51 o 
   3  -8   2       31.73       28.47      3.12 o 
   4  -8   2       89.26      115.83      6.70 o 
   5  -8   2        3.17        3.89      2.73 o 
   6  -8   2        7.02        8.64      3.37 o 
   7  -8   2        4.54        3.39      2.89 o 
   8  -8   2        4.74        3.88      3.30 o 
  -9  -7   2       37.47       34.05      2.91 o 
  -8  -7   2        9.61       10.18      3.02 o 
  -7  -7   2        1.51        2.89      2.39 o 
  -6  -7   2       62.07       63.09      4.94 o 
  -5  -7   2        4.91       -0.21      1.78 o 
  -4  -7   2      204.36      195.59      7.47 o 
  -3  -7   2      236.32      258.25     14.38 o 
  -2  -7   2       35.14       31.45      2.53 o 
  -1  -7   2      169.73      203.02      5.92 o 
   0  -7   2        1.97        3.64      0.92 o 
   1  -7   2        5.14        5.95      4.45 o 
   2  -7   2        1.82       -0.66      0.78 o 
   3  -7   2       21.22       21.66      2.74 o 
   4  -7   2      393.08      419.02     14.49 o 
   5  -7   2        2.86       -0.52      2.00 o 
   6  -7   2        3.88        1.95      2.56 o 
   7  -7   2        0.00       -0.25      1.52 o 
   8  -7   2        4.97       -0.41      1.91 o 
   9  -7   2       13.93       13.94      2.21 o 
 -10  -6   2        9.01        8.11      2.57 o 
  -9  -6   2        0.03       -0.52      1.74 o 
  -8  -6   2        6.62       11.54      2.10 o 
  -7  -6   2      338.74      329.74      9.29 o 
  -6  -6   2      237.79      208.60      6.37 o 
  -5  -6   2        6.94        9.70      2.15 o 
  -4  -6   2      358.37      341.76     10.97 o 
  -3  -6   2        2.45        3.82      2.62 o 
  -2  -6   2      275.05      320.35      9.75 o 
  -1  -6   2     1191.62     1232.88     24.38 o 
   0  -6   2      201.14      166.83      3.96 o 
   1  -6   2      149.91      179.25      4.39 o 
   3  -6   2      483.53      447.29     17.26 o 
   4  -6   2      571.07      638.71     13.71 o 
   5  -6   2      104.49       96.75      3.56 o 
   6  -6   2       61.12       53.47      2.86 o 
   7  -6   2       11.20        8.61      1.80 o 
   8  -6   2       21.59       18.43      2.40 o 
   9  -6   2        2.38       -1.28      2.23 o 
 -10  -5   2        1.05       -0.43      1.99 o 
  -9  -5   2        0.15       -0.88      1.74 o 
  -8  -5   2       96.91      110.59      6.44 o 
  -7  -5   2      237.76      217.06      6.96 o 
  -6  -5   2       61.93       59.33      3.36 o 
  -5  -5   2       23.24       23.19      1.94 o 
  -4  -5   2       22.01       22.40      1.24 o 
  -3  -5   2      818.52      826.72     27.55 o 
  -2  -5   2      272.26      215.59      8.59 o 
  -1  -5   2       83.57       79.82      3.39 o 
   0  -5   2        7.84        4.41      1.68 o 
   1  -5   2       59.20       49.98      2.93 o 
   2  -5   2     1634.95     1553.79    160.93 o 
   3  -5   2      342.63      310.18      7.27 o 
   4  -5   2      157.41      168.02      4.67 o 
   5  -5   2      377.29      384.23     15.76 o 
   6  -5   2        0.07       -2.64      1.32 o 
   7  -5   2        9.28        4.07      1.78 o 
   8  -5   2       29.53       35.07      3.20 o 
   9  -5   2        1.74        4.52      4.65 o 
  10  -5   2        1.31        0.19      4.84 o 
 -10  -4   2       68.37       68.79      4.59 o 
  -9  -4   2        0.76       -1.32      1.75 o 
  -8  -4   2        9.66       11.97      2.23 o 
  -7  -4   2      759.42      662.88     16.55 o 
  -6  -4   2       32.36       33.04      2.48 o 
  -5  -4   2      113.34      129.66      5.80 o 
  -4  -4   2      365.77      336.82      6.67 o 
  -3  -4   2      132.31      232.87      4.67 o 
  -2  -4   2      474.27      698.42     20.42 o 
  -1  -4   2     1524.02     1631.78     54.43 o 
   0  -4   2      439.81      485.64     11.80 o 
   1  -4   2     1458.13     1566.35     76.88 o 
   2  -4   2      637.11      755.35     15.14 o 
   3  -4   2      392.00      432.71     14.29 o 
   4  -4   2      123.78      125.32      3.67 o 
   5  -4   2       17.42       22.98      2.67 o 
   6  -4   2        6.86       13.71      1.85 o 
   7  -4   2       98.91      113.05      4.89 o 
   8  -4   2       35.31       36.88      3.62 o 
   9  -4   2        8.51        3.40      3.39 o 
  10  -4   2        4.11        2.72      4.59 o 
 -10  -3   2       32.02       31.34      3.40 o 
  -9  -3   2       71.61       68.78      6.79 o 
  -8  -3   2       50.39       50.14      3.02 o 
  -7  -3   2      119.78      121.37      5.02 o 
  -6  -3   2       77.42       89.48      3.46 o 
  -5  -3   2      182.44      207.46      5.93 o 
  -4  -3   2      825.84     1050.23     20.84 o 
  -3  -3   2      199.60      247.73      6.48 o 
  -2  -3   2      726.80      620.09     32.93 o 
  -1  -3   2     1310.14     1479.41     42.26 o 
   0  -3   2       71.35       46.08      2.65 o 
   1  -3   2      195.07      225.67      7.70 o 
   2  -3   2      437.31      380.84      8.07 o 
   3  -3   2      300.89      341.93      6.16 o 
   4  -3   2     1309.92     1452.19     24.07 o 
   5  -3   2       47.85       31.07      1.61 o 
   6  -3   2      311.89      335.74      6.83 o 
   7  -3   2      131.76      129.74      4.86 o 
   8  -3   2       65.49       79.26      5.02 o 
   9  -3   2        1.99       -1.70      2.53 o 
  10  -3   2        1.67       -7.03      3.56 o 
 -11  -2   2        6.45        5.23      2.72 o 
 -10  -2   2       14.08        8.37      2.52 o 
  -9  -2   2        2.30        3.21      2.09 o 
  -8  -2   2        2.77        1.09      1.41 o 
  -7  -2   2       70.36       71.03      2.67 o 
  -6  -2   2        0.26        2.00      1.02 o 
  -5  -2   2     1279.46     1411.98     30.11 o 
  -4  -2   2     1877.54     2214.24     38.90 o 
  -3  -2   2      157.26      260.14      5.92 o 
  -2  -2   2      885.02     1174.02     20.47 o 
  -1  -2   2      302.35      303.11     12.06 o 
   0  -2   2     1595.40     1502.80     76.69 o 
   1  -2   2     8332.15     8258.96    248.04 o 
   2  -2   2        2.20        1.45      0.56 o 
   3  -2   2      282.61      361.42     10.26 o 
   4  -2   2     1414.30     1433.84     21.98 o 
   5  -2   2        1.95        5.20      0.87 o 
   6  -2   2       53.26       66.43      2.31 o 
   7  -2   2        8.02        6.11      1.23 o 
   8  -2   2        9.92        6.77      2.19 o 
   9  -2   2       48.06       31.58      3.04 o 
  10  -2   2        8.30        4.84      5.77 o 
 -11  -1   2        1.25       -2.29      2.30 o 
 -10  -1   2       53.85       66.12      3.87 o 
  -9  -1   2        2.41        2.95      1.57 o 
  -8  -1   2        5.29        3.08      1.44 o 
  -7  -1   2       94.69       85.35      2.83 o 
  -6  -1   2        8.10        6.93      1.28 o 
  -5  -1   2      456.43      468.10      8.23 o 
  -4  -1   2       96.68       71.80      2.21 o 
  -3  -1   2     1249.93     1301.08     23.27 o 
  -2  -1   2     4413.15     4736.01     82.14 o 
  -1  -1   2     3347.87     3624.88     65.09 o 
   0  -1   2     2935.08     3041.72     55.95 o 
   1  -1   2      203.07      179.92      6.02 o 
   2  -1   2      617.17      652.67      9.75 o 
   3  -1   2      328.92      303.86      6.20 o 
   4  -1   2      306.43      336.75      5.72 o 
   5  -1   2      137.99      152.18      3.17 o 
   6  -1   2       64.01       59.06      2.10 o 
   7  -1   2        0.00       -2.30      1.15 o 
   8  -1   2       17.30       20.49      1.80 o 
   9  -1   2      243.37      234.62      5.92 o 
  10  -1   2       57.00       81.30      4.94 o 
  11  -1   2       17.05       11.07      4.11 o 
 -10   0   2        0.43        3.11      2.03 o 
  -9   0   2      120.36      120.51      4.29 o 
  -8   0   2        4.94        7.74      1.61 o 
  -7   0   2      512.72      514.97      9.99 o 
  -6   0   2      464.06      456.41      7.30 o 
  -5   0   2     1357.41     1647.19     28.05 o 
  -4   0   2      409.59      451.47      7.13 o 
  -3   0   2     1704.44     1901.39     29.97 o 
  -2   0   2      885.03      877.73     16.37 o 
  -1   0   2      266.35      262.49      5.63 o 
   0   0   2      299.20      225.97      5.50 o 
   1   0   2     1020.07     1035.06     20.06 o 
   2   0   2     1059.56     1107.21     18.72 o 
   3   0   2        3.85       19.96      1.39 o 
   4   0   2     1181.05     1086.84     16.38 o 
   5   0   2       51.41       67.48      2.06 o 
   6   0   2        2.89       -0.84      0.72 o 
   7   0   2       15.51        7.95      1.42 o 
   8   0   2      125.94      130.53      4.56 o 
   9   0   2      311.35      321.62      9.73 o 
  10   0   2       15.15       16.39      3.50 o 
  11   0   2        7.35        8.62      2.95 o 
 -10   1   2       71.05       90.58      7.45 o 
  -9   1   2        4.31       -0.48      1.76 o 
  -8   1   2       13.64       10.30      1.63 o 
  -7   1   2        6.64        6.83      1.28 o 
  -6   1   2       50.19       63.14      2.46 o 
  -5   1   2       29.48       26.67      1.56 o 
  -4   1   2       68.17       56.29      1.76 o 
  -3   1   2       27.40       33.03      1.42 o 
  -2   1   2      367.99      431.87      6.80 o 
  -1   1   2     2045.93     2153.13     53.15 o 
   0   1   2      548.38      380.55     20.73 o 
   1   1   2     2925.53     2635.52     82.77 o 
   2   1   2      247.19      348.79      5.95 o 
   3   1   2     1630.23     1626.48     24.56 o 
   4   1   2      796.02      746.82     12.02 o 
   5   1   2       76.74       67.92      1.85 o 
   6   1   2      256.49      267.45      5.52 o 
   7   1   2       73.89       79.34      2.64 o 
   8   1   2      124.78      118.80      3.98 o 
   9   1   2       31.39       39.47      3.28 o 
  10   1   2        1.17        1.10      2.10 o 
  11   1   2        0.49       -0.99      2.35 o 
 -10   2   2        5.92        5.41      4.25 o 
  -9   2   2        4.65        2.59      2.10 o 
  -8   2   2       91.18       89.28      4.66 o 
  -7   2   2        0.09        1.20      1.30 o 
  -6   2   2        7.12        4.51      1.10 o 
  -5   2   2       76.11       95.95      2.52 o 
  -4   2   2        8.26        0.62      0.61 o 
  -3   2   2        0.02        5.14      0.72 o 
  -2   2   2     8302.51     8880.68    218.30 o 
  -1   2   2     4883.02     4552.21    119.05 o 
   0   2   2      181.92      148.66      4.35 o 
   1   2   2    11382.47    11360.87    355.51 o 
   2   2   2      634.05      647.51     23.37 o 
   4   2   2       86.68       66.24      2.32 o 
   5   2   2       11.53       16.04      1.35 o 
   6   2   2       22.20       14.59      1.07 o 
   7   2   2      317.46      351.53      7.02 o 
   8   2   2        5.96        0.31      1.36 o 
   9   2   2       69.23       88.04      4.62 o 
  10   2   2        0.63       -0.01      3.43 o 
  11   2   2       15.16        6.23      2.51 o 
 -10   3   2        0.10        0.86      3.41 o 
  -9   3   2        1.36        2.44      2.59 o 
  -8   3   2        0.78        0.43      1.58 o 
  -7   3   2      126.19      133.00      4.44 o 
  -6   3   2      525.71      599.93     12.16 o 
  -5   3   2       91.89       97.26      2.93 o 
  -4   3   2       44.52       68.95      3.02 o 
  -3   3   2     1412.36     1358.77     19.67 o 
  -2   3   2      986.97      981.03     28.09 o 
  -1   3   2        8.26        7.45      0.89 o 
   0   3   2     1791.48     1649.73     52.43 o 
   1   3   2       11.69       -0.30      1.20 o 
   2   3   2      735.29      843.04     24.05 o 
   3   3   2       28.29       30.40      2.49 o 
   4   3   2        6.43        2.77      0.67 o 
   5   3   2       97.76       86.53      3.06 o 
   6   3   2       15.95       15.38      1.41 o 
   7   3   2      100.29      106.13      3.55 o 
   8   3   2      106.59      104.54      3.99 o 
   9   3   2      114.47      102.89      4.15 o 
  10   3   2        6.06        7.24      2.24 o 
  11   3   2       73.98       74.16      6.72 o 
 -10   4   2        5.38        8.21      3.82 o 
  -9   4   2        2.29        0.76      2.48 o 
  -8   4   2       20.61       27.61      2.62 o 
  -7   4   2        6.23        4.76      1.57 o 
  -6   4   2       19.22       25.08      1.92 o 
  -5   4   2       81.01       82.47      3.73 o 
  -4   4   2      157.78      142.85      3.26 o 
  -3   4   2     2066.57     2204.49     37.86 o 
  -2   4   2       25.00       19.51      1.42 o 
  -1   4   2     1384.82     1308.32     33.39 o 
   0   4   2      431.99      286.50     15.67 o 
   1   4   2     2521.23     1013.45     43.41 o 
   2   4   2      621.63      633.57     15.18 o 
   3   4   2      287.30      312.66      8.18 o 
   4   4   2       37.64       43.96      1.58 o 
   5   4   2       23.50       10.06      2.71 o 
   6   4   2        3.05        2.03      1.10 o 
   7   4   2      133.09      121.17      4.83 o 
   8   4   2       19.72       25.10      2.11 o 
   9   4   2      135.04      130.71      4.63 o 
  10   4   2        0.62        0.52      2.34 o 
  11   4   2       69.37       66.34      4.59 o 
  -9   5   2        4.60        3.01      2.58 o 
  -8   5   2        0.91        1.77      1.81 o 
  -7   5   2      120.87      110.38      4.45 o 
  -6   5   2       53.38       73.80      3.63 o 
  -5   5   2      236.74      273.07      6.23 o 
  -4   5   2       10.98        8.19      0.78 o 
  -3   5   2       16.17       19.61      1.58 o 
  -2   5   2       70.37       97.12      3.47 o 
  -1   5   2      669.98      656.98     17.42 o 
   0   5   2     1333.64     1504.14     74.10 o 
   2   5   2     1949.33     1826.36     58.43 o 
   3   5   2     1616.18     1592.79     37.26 o 
   4   5   2        7.16        7.61      1.82 o 
   6   5   2      183.77      177.10      5.49 o 
   7   5   2       63.76       56.22      3.58 o 
   8   5   2       26.69       24.21      2.41 o 
   9   5   2       10.39       12.20      1.83 o 
  10   5   2        6.08        4.68      1.76 o 
  -9   6   2        2.14       -2.58      1.85 o 
  -8   6   2        0.56        0.99      1.65 o 
  -7   6   2       16.73       12.12      2.14 o 
  -6   6   2       32.68       39.94      2.32 o 
  -5   6   2       70.78       77.95      4.41 o 
  -4   6   2       60.54       65.12      4.59 o 
  -3   6   2        0.01       -0.18      0.74 o 
  -2   6   2      459.12      444.37      8.72 o 
  -1   6   2      606.22      656.77     22.17 o 
   0   6   2       44.44       61.07      4.27 o 
   1   6   2       94.56      100.26      5.08 o 
   3   6   2      479.21      432.73      9.85 o 
   4   6   2      147.96      144.83     18.74 o 
   5   6   2      566.04      525.98     15.91 o 
   6   6   2        8.53        6.06      2.07 o 
   7   6   2      136.06      131.00     16.45 o 
   8   6   2        0.32       -2.18      1.21 o 
   9   6   2      109.08      113.77      4.82 o 
  10   6   2       52.17       55.80      3.28 o 
  -9   7   2       30.49       25.91      4.43 o 
  -8   7   2       30.90       20.14      3.78 o 
  -7   7   2        6.51        7.97      3.00 o 
  -6   7   2       30.82       28.11      3.15 o 
  -5   7   2       31.37       32.46      3.70 o 
  -4   7   2        0.30       -4.26      2.13 o 
  -3   7   2      115.36      103.04      7.55 o 
  -2   7   2       50.56       35.15      2.95 o 
  -1   7   2      148.44      158.56      5.56 o 
   0   7   2      187.91      194.67      6.51 o 
   1   7   2        1.35       -0.07      1.57 o 
   2   7   2       12.90       11.37      1.87 o 
   3   7   2      137.17      123.55      3.50 o 
   4   7   2     1756.58     1815.28     48.92 o 
   5   7   2       26.12       27.32      2.78 o 
   6   7   2      177.87      202.43      9.58 o 
   7   7   2       20.09       23.15      3.16 o 
   8   7   2       32.10       30.88      3.85 o 
   9   7   2        0.39       -2.27      2.36 o 
  10   7   2        2.94        2.65      2.23 o 
  -8   8   2       13.73       16.64      3.83 o 
  -7   8   2        4.13       13.35      4.89 o 
  -6   8   2       28.68       28.24      4.11 o 
  -5   8   2       24.89       34.36      3.92 o 
  -4   8   2       11.84       12.41      2.56 o 
  -3   8   2       56.86       55.37      4.22 o 
  -2   8   2      124.13      142.87      5.61 o 
  -1   8   2       40.87       40.48      3.61 o 
   0   8   2       91.85       82.32      4.08 o 
   1   8   2       79.74       92.38      5.57 o 
   2   8   2      295.88      281.00     11.14 o 
   3   8   2      361.24      372.84     18.64 o 
   4   8   2     3134.40     3183.24    115.78 o 
   5   8   2      191.77      182.38      7.37 o 
   6   8   2       72.95       85.87      5.27 o 
   7   8   2        1.70        3.89      2.92 o 
   8   8   2      187.34      166.55      8.03 o 
   9   8   2      133.93      152.42      8.11 o 
  -7   9   2        3.86        7.21      3.60 o 
  -6   9   2       13.99        8.68      3.43 o 
  -5   9   2        0.29       -1.41      2.50 o 
  -4   9   2       46.25       47.66      9.21 o 
  -3   9   2       38.81       32.78      3.36 o 
  -2   9   2        7.89        6.39      2.78 o 
  -1   9   2        3.56        8.23      3.14 o 
   0   9   2       32.04       33.77      2.80 o 
   1   9   2      131.08      142.41      7.69 o 
   2   9   2      141.29      115.04      8.73 o 
   3   9   2      285.83      306.18     16.89 o 
   4   9   2        0.88        2.83      1.83 o 
   5   9   2        3.33        0.50      1.87 o 
   6   9   2       11.53       11.36      2.50 o 
   7   9   2        0.00       -0.89      2.09 o 
   8   9   2        0.08       -1.10      2.43 o 
   9   9   2       68.84       78.38      6.28 o 
  -6  10   2       20.49       23.97      4.41 o 
  -5  10   2        0.56       -2.03      2.64 o 
  -4  10   2        0.06        1.51      2.53 o 
  -3  10   2       13.38       21.25      3.15 o 
  -2  10   2       19.26       17.61      2.78 o 
  -1  10   2       64.23       48.82      7.66 o 
   0  10   2       14.25       11.77      3.38 o 
   1  10   2        7.76        5.83      4.91 o 
   2  10   2       55.95       57.45      6.40 o 
   3  10   2      541.00      484.61     24.49 o 
   4  10   2       60.77       58.15      4.18 o 
   5  10   2      120.24      134.34      6.39 o 
   6  10   2       19.97       24.77      3.66 o 
   7  10   2        8.78        3.99      2.50 o 
   8  10   2       96.28       90.03      6.49 o 
  -5  11   2        7.79        5.37      4.41 o 
  -4  11   2        4.16        2.72      2.76 o 
  -3  11   2       85.76       77.99     15.54 o 
  -2  11   2        0.00        5.41      2.33 o 
  -1  11   2        0.40        3.71      4.63 o 
   0  11   2        7.43       13.26      5.06 o 
   3  11   2      266.82      262.10     15.81 o 
   4  11   2       55.61       69.36      4.59 o 
   5  11   2        0.01        0.20      2.14 o 
   6  11   2      173.04      191.55      8.28 o 
   7  11   2      149.93      139.72      7.32 o 
  -4  12   2        1.03        3.79      3.06 o 
  -3  12   2        7.93       16.05      3.98 o 
  -2  12   2        1.59        3.56      5.16 o 
  -1  12   2        5.35       19.27      6.16 o 
   4  12   2        2.57       -1.99      2.58 o 
   5  12   2        0.74       -2.43      2.36 o 
   6  12   2       17.76       19.31      3.43 o 
  -3  13   2        1.55        5.17      3.47 o 
  -2  13   2        0.15        3.61      3.25 o 
   4  13   2       41.61       42.45      4.61 o 
   5  13   2       20.32       24.22      4.08 o 
  -3 -13   3       40.23       37.02      5.07 o 
  -2 -13   3       21.24       23.96      4.50 o 
  -1 -13   3        3.91        8.17      3.74 o 
   0 -13   3        8.36        9.57      3.47 o 
   1 -13   3        0.86       -2.17      2.93 o 
  -5 -12   3        0.28       -1.98      3.09 o 
  -4 -12   3        1.26       -2.49      2.90 o 
  -3 -12   3       74.27       88.97      7.17 o 
  -2 -12   3       15.47       21.42      4.08 o 
  -1 -12   3        7.44       13.54      3.59 o 
   0 -12   3        0.46        2.80      2.93 o 
   1 -12   3        5.49        3.46      3.10 o 
   2 -12   3        0.00        0.70      3.12 o 
   3 -12   3        0.25        0.19      3.15 o 
   4 -12   3        0.03       -1.45      2.99 o 
  -6 -11   3       16.78       17.53      3.60 o 
  -5 -11   3       78.35       70.59      6.70 o 
  -4 -11   3        3.93        3.24      2.97 o 
  -3 -11   3      167.82      207.72     10.61 o 
  -2 -11   3        9.99       10.97      3.38 o 
  -1 -11   3        0.09        0.17      2.83 o 
   0 -11   3       41.61       31.02      3.95 o 
   1 -11   3        3.70        3.09      2.84 o 
   2 -11   3      111.73      104.35      6.20 o 
   3 -11   3        0.19       -2.98      2.48 o 
   4 -11   3       20.37       18.63      3.67 o 
   5 -11   3        0.11        0.72      3.20 o 
  -7 -10   3       29.40       32.82      4.35 o 
  -6 -10   3       21.67       30.80      3.97 o 
  -5 -10   3       18.16       17.55      3.09 o 
  -4 -10   3       14.75        8.36      2.43 o 
  -3 -10   3      108.59      104.31      7.07 o 
  -2 -10   3        1.79        7.14      2.74 o 
   0 -10   3        4.63        4.11      2.55 o 
   1 -10   3      142.68      154.30      7.23 o 
   2 -10   3        6.50        5.25      2.32 o 
   3 -10   3        0.24       -2.11      2.09 o 
   4 -10   3        1.49       -0.47      2.78 o 
   5 -10   3        1.50        1.46      3.13 o 
   6 -10   3       14.52       12.89      3.91 o 
  -8  -9   3        4.12        5.40      3.27 o 
  -7  -9   3        0.71        3.35      3.76 o 
  -6  -9   3       11.32        6.28      2.68 o 
  -5  -9   3       11.43        7.16      2.46 o 
  -4  -9   3       58.85       62.37      4.54 o 
  -3  -9   3       34.77       39.77      3.30 o 
  -2  -9   3        1.30       -2.41      2.10 o 
  -1  -9   3       15.21       13.47      2.56 o 
   0  -9   3      293.11      293.17     12.13 o 
   1  -9   3      186.52      198.23      7.92 o 
   2  -9   3       27.06       16.34      5.46 o 
   3  -9   3       11.71        6.44      3.08 o 
   4  -9   3        3.89        1.39      2.57 o 
   5  -9   3       79.10       62.38      5.62 o 
   6  -9   3       57.48       46.96      4.97 o 
   7  -9   3        4.74        5.08      3.10 o 
  -9  -8   3        0.37        0.01      4.45 o 
  -8  -8   3        5.41        4.16      3.65 o 
  -7  -8   3       26.35       20.03      5.27 o 
  -6  -8   3       22.37       26.74      3.50 o 
  -5  -8   3      163.48      150.68      7.02 o 
  -4  -8   3        0.40        0.01      2.30 o 
  -3  -8   3      360.44      359.31     11.58 o 
  -2  -8   3       21.58       16.18      2.07 o 
  -1  -8   3        1.69       -0.97      1.57 o 
   0  -8   3       30.39       27.20      2.50 o 
   1  -8   3       33.21       34.36      4.07 o 
   2  -8   3       96.85       97.57     13.32 o 
   3  -8   3      149.43      177.56     18.44 o 
   4  -8   3       20.40       14.32      2.98 o 
   5  -8   3       96.04      114.87      6.97 o 
   6  -8   3       19.26       18.86      3.62 o 
   7  -8   3        5.63        5.19      2.92 o 
   8  -8   3        2.01       -1.08      3.12 o 
  -9  -7   3       74.57       70.46      4.09 o 
  -8  -7   3       58.42       57.15      3.40 o 
  -7  -7   3       21.75       20.55      3.39 o 
  -6  -7   3        4.84        2.74      2.26 o 
  -5  -7   3        6.26        5.77      2.18 o 
  -4  -7   3       42.66       35.89      3.15 o 
  -3  -7   3      448.95      484.27     14.59 o 
  -2  -7   3       15.84       26.29      3.68 o 
  -1  -7   3      448.47      459.69     16.10 o 
   0  -7   3      348.69      373.17     21.70 o 
   2  -7   3      128.08      106.44     15.69 o 
   3  -7   3        0.16       -3.74      1.87 o 
   4  -7   3        9.06       15.16      2.89 o 
   5  -7   3       18.42       12.81      2.52 o 
   6  -7   3        0.14       -1.58      1.24 o 
   7  -7   3        4.93        3.00      1.51 o 
   8  -7   3       10.07        5.88      2.31 o 
 -10  -6   3       10.15       13.47      2.52 o 
  -9  -6   3        6.48        4.48      2.07 o 
  -8  -6   3        1.85        2.85      1.81 o 
  -7  -6   3       14.38       20.33      2.29 o 
  -6  -6   3      833.68      727.26     17.63 o 
  -5  -6   3        1.90        0.42      1.24 o 
  -4  -6   3       16.21       14.32      1.64 o 
  -3  -6   3        7.16       14.28      3.38 o 
  -2  -6   3        7.32        5.44      2.40 o 
  -1  -6   3      129.43      101.71      3.62 o 
   0  -6   3        8.78       15.14      1.30 o 
   2  -6   3      158.71      111.39     12.15 o 
   3  -6   3       25.49       24.04      2.21 o 
   4  -6   3      131.40      115.17      5.66 o 
   5  -6   3       40.27       42.45      2.44 o 
   6  -6   3        4.93        3.32      1.45 o 
   7  -6   3        3.75        5.66      1.75 o 
   8  -6   3        1.49        0.74      1.78 o 
   9  -6   3        3.43       -2.12      2.21 o 
 -10  -5   3        9.30        6.42      2.38 o 
  -9  -5   3        8.07        9.88      2.36 o 
  -8  -5   3       22.49       29.05      2.89 o 
  -7  -5   3        3.50        2.62      1.63 o 
  -6  -5   3       28.14       24.27      2.32 o 
  -5  -5   3        1.53        0.40      1.20 o 
  -4  -5   3       66.10       83.26      3.41 o 
  -3  -5   3      674.25      813.21     14.53 o 
  -2  -5   3      105.01       88.81      5.91 o 
   0  -5   3      197.71      153.93      7.08 o 
   1  -5   3       54.61       72.50      8.34 o 
   2  -5   3      509.86      452.35      9.58 o 
   3  -5   3        8.43        5.56      0.91 o 
   4  -5   3       82.99       81.64      5.71 o 
   5  -5   3       57.50       54.94      2.85 o 
   6  -5   3      125.43      128.30      4.58 o 
   7  -5   3        3.05        2.18      1.72 o 
   8  -5   3        4.44        2.54      1.96 o 
   9  -5   3       12.66        5.25      2.51 o 
 -10  -4   3       61.08       47.70      3.95 o 
  -9  -4   3        0.19       -0.94      1.84 o 
  -8  -4   3        5.65       10.62      2.21 o 
  -7  -4   3        5.39        2.50      1.66 o 
  -6  -4   3      194.03      212.29      8.00 o 
  -5  -4   3        4.56        4.38      1.68 o 
  -4  -4   3       39.83       26.76      1.63 o 
  -3  -4   3       37.97       32.78      1.35 o 
  -2  -4   3      480.02      545.13      9.86 o 
  -1  -4   3     1092.64     1241.40     25.68 o 
   0  -4   3      472.50      475.06     10.10 o 
   1  -4   3       21.34       24.42      1.30 o 
   2  -4   3      886.38      802.92     15.94 o 
   3  -4   3      195.31      190.04      3.90 o 
   4  -4   3      577.82      557.18     12.25 o 
   5  -4   3        7.64        9.88      1.54 o 
   6  -4   3       75.34       64.61      3.14 o 
   7  -4   3        1.38       -2.65      1.63 o 
   8  -4   3       17.36        9.29      2.30 o 
   9  -4   3        9.06        6.88      2.72 o 
  10  -4   3        0.19       -3.30      6.16 o 
 -10  -3   3       72.21       76.07      4.84 o 
  -9  -3   3        4.64        6.89      2.14 o 
  -8  -3   3      119.58      107.40      4.26 o 
  -7  -3   3       38.01       34.31      2.91 o 
  -6  -3   3      115.42      130.49      4.27 o 
  -5  -3   3       10.41       18.39      1.70 o 
  -4  -3   3     1220.89     1328.60     26.13 o 
  -3  -3   3      270.44      290.50      6.46 o 
  -2  -3   3     2389.68     2480.05     66.43 o 
  -1  -3   3       18.71       18.79      1.48 o 
   1  -3   3     2067.89     1761.43     53.58 o 
   2  -3   3        0.18        6.34      1.04 o 
   3  -3   3      188.88      171.04      3.93 o 
   4  -3   3      155.35      129.18      4.17 o 
   5  -3   3       16.06       17.53      1.73 o 
   6  -3   3       21.10       21.61      2.73 o 
   7  -3   3        0.67       -2.04      1.66 o 
   8  -3   3        1.85        1.42      2.50 o 
   9  -3   3       18.53       15.69      3.30 o 
  10  -3   3       35.97       40.89      4.45 o 
 -10  -2   3       95.85      107.66      9.47 o 
  -9  -2   3      169.17      160.20      6.50 o 
  -8  -2   3        2.54       -0.42      1.42 o 
  -7  -2   3       16.96       16.92      1.49 o 
  -6  -2   3      179.78      230.33      5.41 o 
  -5  -2   3        4.95       15.31      1.33 o 
  -4  -2   3       89.03      101.61      3.06 o 
  -3  -2   3     1116.50     1421.12     24.87 o 
  -2  -2   3        1.87        5.36      0.68 o 
  -1  -2   3      304.84      387.26      7.07 o 
   0  -2   3      502.57      450.84      9.28 o 
   1  -2   3     1419.18     1243.21     36.81 o 
   2  -2   3       30.24       72.59      2.04 o 
   3  -2   3      111.71      130.27      3.65 o 
   4  -2   3      827.42      776.46     12.26 o 
   5  -2   3      118.03      146.26      3.23 o 
   6  -2   3       46.37       31.76      1.75 o 
   7  -2   3       83.34       92.36      2.93 o 
   8  -2   3      144.42      158.50      4.85 o 
   9  -2   3      165.87      216.40      7.23 o 
  10  -2   3       58.91       59.44      5.83 o 
 -10  -1   3        9.11        1.62      1.90 o 
  -9  -1   3       26.69       18.78      2.05 o 
  -8  -1   3        0.00       -1.78      1.28 o 
  -7  -1   3       50.27       43.68      2.24 o 
  -6  -1   3        0.01        0.88      0.98 o 
  -5  -1   3      647.35      590.60      9.51 o 
  -4  -1   3      653.03      723.44     12.40 o 
  -3  -1   3      915.19     1018.09     18.28 o 
  -2  -1   3      909.34      861.67     16.87 o 
  -1  -1   3      957.66     1039.82     16.92 o 
   0  -1   3     1296.88     1295.99     21.67 o 
   1  -1   3    12210.82    10568.42    249.69 o 
   2  -1   3      311.64      356.35      7.21 o 
   3  -1   3        0.60        1.86      0.53 o 
   4  -1   3      307.84      309.48      5.76 o 
   5  -1   3      166.31      164.38      3.14 o 
   6  -1   3      489.46      519.65      8.85 o 
   7  -1   3      200.78      259.06      5.85 o 
   8  -1   3       80.14       76.52      3.66 o 
   9  -1   3      525.71      589.97     12.63 o 
  10  -1   3       32.36       28.13      3.61 o 
  11  -1   3        2.16        2.86      2.70 o 
 -10   0   3       27.07       32.11      3.09 o 
  -9   0   3       32.51       32.05      2.42 o 
  -8   0   3       22.00       27.44      2.05 o 
  -7   0   3        0.02        0.72      1.25 o 
  -6   0   3       89.35      113.06      3.14 o 
  -5   0   3      146.25      144.95      3.29 o 
  -4   0   3      963.89     1200.17     21.26 o 
  -3   0   3       33.47       60.81      1.66 o 
  -2   0   3     1271.98     1214.75     19.88 o 
  -1   0   3     2471.20     2427.03     44.36 o 
   0   0   3     1609.46     1482.21     36.54 o 
   1   0   3     3240.01     3271.54     54.82 o 
   2   0   3     1499.05     1522.63     22.95 o 
   3   0   3     1720.37     1611.19     27.89 o 
   4   0   3      302.38      214.13      4.45 o 
   5   0   3      120.34      134.19      2.71 o 
   6   0   3       15.65       11.20      0.95 o 
   7   0   3        3.02        5.05      1.24 o 
   8   0   3      510.49      521.01     10.23 o 
   9   0   3       81.18       89.98      4.41 o 
  10   0   3      240.79      229.44      7.56 o 
  11   0   3        1.32        4.64      2.74 o 
 -10   1   3       37.37       33.95      3.72 o 
  -9   1   3        7.19        9.04      2.22 o 
  -8   1   3       60.06       57.96      2.73 o 
  -7   1   3      257.11      291.23      5.79 o 
  -6   1   3      233.61      227.79      5.10 o 
  -5   1   3       22.04       27.05      1.26 o 
  -4   1   3      261.46      229.10      4.26 o 
  -3   1   3       12.24       13.43      1.03 o 
  -2   1   3      628.76      679.69     10.50 o 
  -1   1   3       27.19       47.81      1.77 o 
   0   1   3      732.20      639.61     31.59 o 
   1   1   3        2.86       12.03      0.95 o 
   2   1   3       12.19       27.44      0.92 o 
   3   1   3     2287.59     2351.82     37.25 o 
   4   1   3      711.03      670.98     10.58 o 
   5   1   3        1.19        4.11      0.71 o 
   6   1   3      159.40      152.09      4.13 o 
   7   1   3      292.21      289.49      5.59 o 
   8   1   3     1145.12     1141.31     20.30 o 
   9   1   3      329.46      343.96      8.38 o 
  10   1   3       88.61       93.17      5.06 o 
  11   1   3       12.62       19.72      3.12 o 
 -10   2   3        3.29        2.35      2.51 o 
  -9   2   3       24.68       20.25      3.27 o 
  -8   2   3        0.51       -3.01      1.74 o 
  -7   2   3        3.27        0.68      1.29 o 
  -6   2   3        4.94        7.16      1.15 o 
  -5   2   3       81.56       73.76      2.23 o 
  -4   2   3      483.96      579.89      9.70 o 
  -3   2   3      349.67      342.80      6.21 o 
  -1   2   3       11.45        3.33      0.66 o 
   0   2   3      611.03      520.37     13.62 o 
   1   2   3       19.56        3.99      0.75 o 
   2   2   3       15.17       13.38      0.86 o 
   3   2   3        9.23       19.02      1.18 o 
   4   2   3       54.61       69.19      2.21 o 
   5   2   3      195.11      224.32      4.57 o 
   6   2   3       49.46       71.83      2.49 o 
   7   2   3        0.07        1.22      0.99 o 
   8   2   3        2.12        2.71      1.28 o 
   9   2   3       93.65       70.74      4.30 o 
  10   2   3       12.79       13.73      2.62 o 
  11   2   3        5.07        7.24      2.54 o 
 -10   3   3       15.09       12.39      3.40 o 
  -9   3   3        3.72        2.74      2.75 o 
  -8   3   3        0.03       -2.86      1.43 o 
  -7   3   3       10.90        8.00      1.65 o 
  -6   3   3        3.75        6.94      2.48 o 
  -5   3   3        0.18       -0.27      0.73 o 
  -4   3   3      116.20      129.99      3.42 o 
  -3   3   3      172.73      205.44      3.70 o 
  -2   3   3     1221.38     1398.34     29.08 o 
  -1   3   3      839.14      745.68     19.95 o 
   0   3   3      267.21      221.16      6.45 o 
   1   3   3     4064.61     3781.58    118.98 o 
   2   3   3     1586.44     1948.15     60.13 o 
   3   3   3      489.35      471.72     20.04 o 
   4   3   3      279.06      346.23      6.60 o 
   5   3   3      108.77      126.52      3.80 o 
   6   3   3       47.27       57.60      3.43 o 
   7   3   3      205.82      201.57      5.14 o 
   8   3   3       70.56       59.59      3.18 o 
   9   3   3        7.21        6.98      1.75 o 
  10   3   3       22.54       28.12      3.03 o 
  11   3   3        0.44       -1.30      2.33 o 
 -10   4   3        6.80        2.55      2.78 o 
  -9   4   3        1.45        1.60      2.60 o 
  -8   4   3       21.88       15.80      2.23 o 
  -7   4   3      121.87      123.86      4.29 o 
  -6   4   3       46.28       66.24      3.35 o 
  -5   4   3       37.84       35.08      2.59 o 
  -4   4   3       32.10       34.22      1.49 o 
  -3   4   3      849.47      802.69     14.71 o 
  -2   4   3      470.20      441.80     14.91 o 
  -1   4   3       56.53       82.97      3.40 o 
   0   4   3       77.54       47.55      4.17 o 
   2   4   3      302.36      294.77     10.69 o 
   3   4   3       39.24       45.96      2.24 o 
   4   4   3      155.90      203.70      6.04 o 
   5   4   3     2032.85     1975.78     38.93 o 
   6   4   3      646.10      688.36     14.95 o 
   7   4   3      727.73      727.49     17.72 o 
   8   4   3        6.12        9.81      1.60 o 
   9   4   3       17.55       17.14      2.03 o 
  10   4   3       96.87       90.50      4.78 o 
  11   4   3      146.95      137.56      8.26 o 
  -9   5   3       23.05       29.70      3.54 o 
  -8   5   3        0.05       -0.05      1.74 o 
  -7   5   3       74.87       79.95      4.01 o 
  -6   5   3        2.11       -2.21      1.74 o 
  -5   5   3      110.32      121.77      3.69 o 
  -4   5   3       80.78      102.95      3.08 o 
  -3   5   3       35.17       20.87      4.08 o 
  -2   5   3      302.59      251.86      6.94 o 
  -1   5   3       12.04        8.84      1.59 o 
   0   5   3      217.80      240.82      7.28 o 
   1   5   3      461.09      534.73     18.26 o 
   2   5   3       14.56       16.37      2.83 o 
   3   5   3       17.51        6.88      0.96 o 
   4   5   3        0.06       -0.27      0.41 o 
   5   5   3        0.01       -1.01      0.93 o 
   6   5   3      795.23      805.88     18.96 o 
   7   5   3      109.37      123.11      6.57 o 
   8   5   3      264.01      252.22      7.69 o 
   9   5   3       97.08       93.28      3.84 o 
  10   5   3       26.41       27.52      2.50 o 
  -9   6   3        0.12       -1.01      1.98 o 
  -8   6   3       23.95       15.66      2.18 o 
  -7   6   3       12.36       12.07      1.80 o 
  -6   6   3        2.66        3.39      1.98 o 
  -5   6   3      170.91      171.40      5.41 o 
  -4   6   3       22.68       22.61      2.39 o 
  -3   6   3      133.73      116.52      5.57 o 
  -2   6   3      255.22      276.04      6.68 o 
  -1   6   3       44.04       43.96      2.85 o 
   0   6   3        9.89        8.59      1.37 o 
   1   6   3       21.58       16.30      1.98 o 
   2   6   3     1095.87     1142.56     37.52 o 
   3   6   3      585.05      648.82     13.04 o 
   4   6   3      258.70      215.68     16.12 o 
   5   6   3     2856.69     2791.40    135.56 o 
   6   6   3      739.36      732.67     21.68 o 
   7   6   3      127.44      117.19      6.12 o 
   8   6   3       19.86       26.24      3.32 o 
   9   6   3       32.14       24.40      2.72 o 
  10   6   3       51.04       34.11      2.59 o 
  -8   7   3        0.07       -0.79      3.09 o 
  -7   7   3        0.02       -2.76      2.48 o 
  -6   7   3        0.00       -2.57      4.55 o 
  -5   7   3        0.05        1.38      2.33 o 
  -4   7   3      553.90      605.31     19.34 o 
  -3   7   3       26.92       24.35      2.10 o 
  -2   7   3      355.98      344.02      9.27 o 
  -1   7   3        0.00        1.36      1.18 o 
   0   7   3       80.07       79.44      4.02 o 
   1   7   3       56.48       46.80      4.15 o 
   2   7   3      111.02      107.13      5.76 o 
   3   7   3       23.38       39.11      3.73 o 
   4   7   3      270.34      253.82      7.46 o 
   5   7   3      368.18      346.93     11.37 o 
   6   7   3      548.97      553.19     17.01 o 
   7   7   3       29.37       22.07      3.06 o 
   8   7   3        1.46        2.51      2.32 o 
   9   7   3        0.11       -0.91      2.42 o 
  10   7   3       41.12       32.91      3.44 o 
  -8   8   3        5.74        4.36      5.89 o 
  -7   8   3        0.24        8.58      3.53 o 
  -6   8   3        2.23        2.16      3.62 o 
  -5   8   3       25.04       27.02      3.64 o 
  -4   8   3       60.96       58.80      5.04 o 
  -3   8   3       94.52       97.31      4.96 o 
  -2   8   3        2.72       -0.69      1.36 o 
  -1   8   3        1.43        0.37      1.34 o 
   0   8   3        3.15        4.22      1.42 o 
   1   8   3       13.89       13.24      2.29 o 
   2   8   3       26.71       31.62      4.80 o 
   3   8   3      177.94      163.36      7.93 o 
   4   8   3     2354.33     2274.64     61.07 o 
   5   8   3       54.10       63.06      4.43 o 
   6   8   3      132.71      105.70      5.65 o 
   7   8   3       13.02       11.80      2.65 o 
   8   8   3       92.27       80.84      5.70 o 
   9   8   3      109.41       99.39      6.65 o 
  -7   9   3        6.03       12.05      3.82 o 
  -6   9   3        0.04        4.83      3.24 o 
  -5   9   3       11.62       10.23      3.05 o 
  -4   9   3        4.38        4.95      2.46 o 
  -3   9   3      140.00      156.15     15.64 o 
  -2   9   3       44.85       47.60      3.37 o 
  -1   9   3       56.71       44.89      6.74 o 
   0   9   3       17.53       17.08      2.19 o 
   1   9   3      339.76      320.94     12.82 o 
   2   9   3        3.41        2.03      2.01 o 
   3   9   3        3.56        7.43      3.41 o 
   4   9   3      221.55      247.40      8.65 o 
   5   9   3      907.06      937.18     26.82 o 
   6   9   3      139.83      129.09      6.27 o 
   7   9   3       54.22       57.17      4.69 o 
   8   9   3       23.79       24.75      3.77 o 
   9   9   3       14.98        6.45      3.21 o 
  -6  10   3        8.10        7.36      3.59 o 
  -5  10   3        5.17        4.56      2.94 o 
  -4  10   3        8.44        7.60      2.85 o 
  -3  10   3       21.29       21.88      3.13 o 
  -2  10   3       87.35      106.37      7.24 o 
  -1  10   3      122.55      114.65      9.03 o 
   0  10   3        3.69        1.45      3.63 o 
   1  10   3       19.53       28.26      2.74 o 
   2  10   3      638.36      625.79     29.87 o 
   3  10   3      718.01      682.03     32.58 o 
   4  10   3      162.30      189.69      7.29 o 
   5  10   3      176.73      148.78      6.67 o 
   6  10   3        0.39       -2.00      2.00 o 
   7  10   3        1.48        1.08      2.40 o 
   8  10   3      166.94      180.27      8.68 o 
  -5  11   3        0.92        0.71      5.71 o 
  -4  11   3        2.42        0.87      2.74 o 
  -3  11   3       38.79       55.61      4.87 o 
  -2  11   3        4.84        6.24      2.43 o 
  -1  11   3        7.30       10.76      5.34 o 
   0  11   3       13.67       17.71      6.97 o 
   3  11   3      166.90      159.85     11.89 o 
   4  11   3       26.94       37.10      3.46 o 
   5  11   3        7.88       10.07      2.54 o 
   6  11   3       47.01       35.39      3.82 o 
   7  11   3       10.26        3.80      2.77 o 
  -4  12   3        1.26        8.09      3.16 o 
  -3  12   3        5.08        5.53      2.88 o 
  -2  12   3       16.66       26.53      3.29 o 
  -1  12   3        0.61        8.52      5.06 o 
   4  12   3        2.12        5.05      4.43 o 
   5  12   3        0.41        1.72      2.40 o 
   6  12   3       42.38       46.17      4.33 o 
  -3  13   3       14.34        9.90      4.88 o 
  -2  13   3        0.14       29.98      7.81 o 
   5  13   3       31.56       23.46      3.83 o 
  -2 -13   4       90.12       84.84      7.47 o 
  -1 -13   4        1.69        6.09      3.53 o 
   1 -13   4        0.04        1.37      3.15 o 
  -5 -12   4        0.04        0.44      3.32 o 
  -4 -12   4       11.55        8.87      3.59 o 
  -3 -12   4        0.85        2.32      3.26 o 
  -2 -12   4        5.39        9.54      3.69 o 
  -1 -12   4        2.27        7.75      3.61 o 
   0 -12   4        1.22       -1.28      2.92 o 
   1 -12   4       99.06       77.50      6.34 o 
   2 -12   4        1.93        2.49      2.98 o 
   3 -12   4        2.68       -0.02      3.32 o 
  -6 -11   4       74.66       88.26      8.21 o 
  -5 -11   4        3.96       -1.25      3.28 o 
  -4 -11   4        5.31        6.33      3.34 o 
  -3 -11   4        2.73        9.88      3.50 o 
  -2 -11   4      161.75      175.56      9.66 o 
  -1 -11   4        5.60        1.49      3.12 o 
   0 -11   4        0.27       -0.45      2.41 o 
   1 -11   4        3.27       -3.92      2.52 o 
   2 -11   4       65.81       49.26      5.25 o 
   3 -11   4        0.02        0.02      3.74 o 
   4 -11   4        4.49        0.07      4.25 o 
   5 -11   4        0.26       -1.54      3.31 o 
  -7 -10   4       47.17       41.01      4.85 o 
  -6 -10   4       89.29       94.32      6.55 o 
  -5 -10   4       34.73       32.06      3.80 o 
  -4 -10   4       97.56      100.95      7.42 o 
  -3 -10   4      141.24      136.81      8.32 o 
  -2 -10   4       64.29       68.58      5.93 o 
  -1 -10   4        5.65        5.16      3.00 o 
   0 -10   4      129.51      117.87      7.00 o 
   1 -10   4       49.75       33.30      3.85 o 
   2 -10   4        4.19        3.92      2.32 o 
   3 -10   4        0.14        0.45      3.29 o 
   4 -10   4        3.03        3.24      2.88 o 
   5 -10   4        3.59       -3.40      3.00 o 
   6 -10   4       29.23       23.00      4.32 o 
  -8  -9   4       11.82        8.43      4.29 o 
  -7  -9   4       16.13        8.62      4.92 o 
  -6  -9   4      157.82      155.06      7.78 o 
  -5  -9   4      206.90      186.28      8.16 o 
  -4  -9   4        4.08        2.57      2.21 o 
  -3  -9   4       50.02       42.46      3.53 o 
  -2  -9   4        7.13        9.66      2.80 o 
  -1  -9   4      156.91      160.33      8.30 o 
   0  -9   4        1.43       -1.12      2.09 o 
   1  -9   4        4.49        7.54      2.40 o 
   2  -9   4       30.22       25.22      3.74 o 
   3  -9   4        5.09        4.36      2.43 o 
   4  -9   4        5.19        3.07      2.57 o 
   5  -9   4        1.85        1.43      2.97 o 
   6  -9   4       13.48       10.51      3.75 o 
   7  -9   4        5.64        7.21      3.25 o 
  -9  -8   4       69.40       68.42      6.20 o 
  -8  -8   4       49.03       48.91      5.15 o 
  -7  -8   4        3.79        0.72      2.65 o 
  -6  -8   4        7.36       20.07      6.33 o 
  -5  -8   4      153.42      126.37      6.70 o 
  -4  -8   4      101.43       82.32      5.29 o 
  -3  -8   4      380.79      359.85     11.75 o 
  -2  -8   4       16.31       16.81      2.33 o 
   0  -8   4      651.85      684.42     20.78 o 
   1  -8   4       89.74       80.89      4.84 o 
   2  -8   4        4.03        3.83      2.06 o 
   3  -8   4        2.64        2.43      2.31 o 
   4  -8   4        5.50        4.48      2.61 o 
   5  -8   4      122.44      133.19     10.61 o 
   6  -8   4      134.65      130.95      6.37 o 
   7  -8   4        7.98       15.57      3.40 o 
   8  -8   4        0.10       -0.62      3.56 o 
  -9  -7   4        3.93        8.80      2.17 o 
  -8  -7   4       43.35       36.43      3.11 o 
  -7  -7   4       17.74       14.78      2.05 o 
  -6  -7   4       14.87        8.71      2.63 o 
  -5  -7   4       39.84       35.27      6.37 o 
  -4  -7   4       37.42       22.15      2.80 o 
  -3  -7   4      645.50      667.30     19.54 o 
  -2  -7   4       16.68       17.04      3.52 o 
  -1  -7   4      180.79      176.00      8.29 o 
   1  -7   4        0.92        0.38      1.08 o 
   2  -7   4       21.21       12.44      2.30 o 
   3  -7   4       34.71       36.95      3.48 o 
   4  -7   4        7.83        4.04      2.18 o 
   5  -7   4       64.60       80.51      4.61 o 
   6  -7   4       22.23       26.42      2.24 o 
   7  -7   4        1.71        3.42      3.51 o 
   8  -7   4        0.42        1.53      1.84 o 
  -9  -6   4       27.70       37.58      3.46 o 
  -8  -6   4       13.20        9.07      2.22 o 
  -7  -6   4       50.14       44.97      3.44 o 
  -6  -6   4      183.76      145.19      5.34 o 
  -5  -6   4       26.80       37.39      2.53 o 
  -4  -6   4        3.57        3.02      1.10 o 
  -3  -6   4      645.06      643.81     15.44 o 
  -2  -6   4       84.93       46.71      3.67 o 
  -1  -6   4      293.87      305.01     11.71 o 
   0  -6   4      387.19      352.69     13.60 o 
   1  -6   4        0.23        1.22      0.98 o 
   2  -6   4      677.51      644.52     22.85 o 
   3  -6   4       41.18       25.60      1.96 o 
   4  -6   4       42.76       38.68      2.24 o 
   5  -6   4      268.87      256.76      6.83 o 
   6  -6   4        1.28        0.39      1.36 o 
   7  -6   4       16.08       15.33      2.09 o 
   8  -6   4       41.63       34.71      2.89 o 
   9  -6   4        0.07       -3.03      2.66 o 
 -10  -5   4       45.18       41.24      3.75 o 
  -9  -5   4        7.33        5.45      2.85 o 
  -8  -5   4       39.37       45.38      3.57 o 
  -7  -5   4       28.79       26.15      2.71 o 
  -6  -5   4      110.01      107.28      4.71 o 
  -5  -5   4      166.82      197.26      6.25 o 
  -4  -5   4        0.09       -0.42      1.08 o 
  -3  -5   4      181.31      235.50      5.19 o 
  -2  -5   4        0.01        0.13      0.59 o 
  -1  -5   4      728.30      687.33     20.10 o 
   0  -5   4      428.38      361.29     12.14 o 
   1  -5   4      523.82      446.67      8.36 o 
   2  -5   4      621.67      549.62     11.32 o 
   3  -5   4      355.98      334.33      7.73 o 
   4  -5   4       14.08       10.94      1.70 o 
   5  -5   4       13.48       15.46      1.72 o 
   6  -5   4       31.21       26.14      2.18 o 
   7  -5   4       15.72        6.80      1.82 o 
   8  -5   4        7.56        6.49      3.35 o 
   9  -5   4        0.06       -2.67      4.45 o 
 -10  -4   4       21.85       25.73      3.31 o 
  -9  -4   4       31.07       28.27      4.08 o 
  -8  -4   4      360.32      357.46     10.52 o 
  -7  -4   4      202.20      179.39      6.46 o 
  -6  -4   4        8.01        5.14      1.69 o 
  -5  -4   4        0.60       -1.24      1.15 o 
  -4  -4   4       77.30       82.56      3.58 o 
  -3  -4   4       73.69       86.00      2.27 o 
  -2  -4   4       40.71       71.90      1.92 o 
  -1  -4   4      188.69      189.26      3.84 o 
   0  -4   4     1629.09     1565.94     40.12 o 
   1  -4   4       10.37       28.35      1.33 o 
   2  -4   4      180.77      168.94      4.07 o 
   3  -4   4      108.29      155.01      5.51 o 
   4  -4   4      116.01      100.29      4.52 o 
   5  -4   4      784.89      839.67     19.45 o 
   6  -4   4        2.27       -0.01      1.67 o 
   7  -4   4        0.25       -1.30      1.64 o 
   8  -4   4        7.99       12.38      2.84 o 
   9  -4   4        8.00        2.32      6.55 o 
  10  -4   4       10.52        0.22      6.50 o 
 -10  -3   4      109.43      135.80      6.71 o 
  -9  -3   4        0.07       -0.28      1.91 o 
  -8  -3   4       13.85        9.09      2.18 o 
  -7  -3   4       49.59       56.73      3.68 o 
  -6  -3   4       22.59       28.56      2.14 o 
  -5  -3   4       51.29       51.37      2.59 o 
  -4  -3   4       96.74      124.84      3.79 o 
  -3  -3   4      780.42      871.11     17.38 o 
  -2  -3   4        2.30        5.83      0.81 o 
  -1  -3   4      608.51      570.77     11.51 o 
   0  -3   4      226.17      246.67      6.48 o 
   1  -3   4      238.81      245.16      8.56 o 
   2  -3   4     1786.57     1719.67     34.25 o 
   3  -3   4       50.42       50.05      1.95 o 
   4  -3   4      311.18      302.76      7.68 o 
   5  -3   4      753.14      735.91     16.28 o 
   6  -3   4      538.70      589.15     11.88 o 
   7  -3   4       70.23       56.87      3.28 o 
   8  -3   4        0.30       -2.47      2.36 o 
   9  -3   4       75.70       92.73      9.01 o 
  10  -3   4      212.92      207.10     18.04 o 
 -10  -2   4        9.74        9.44      2.67 o 
  -9  -2   4      123.88      106.69      5.35 o 
  -8  -2   4        1.96        2.05      1.62 o 
  -7  -2   4       10.35       18.77      1.60 o 
  -6  -2   4        1.89        0.18      1.38 o 
  -5  -2   4      104.16       80.52      2.88 o 
  -4  -2   4       15.23       17.37      1.31 o 
  -3  -2   4     1322.22     1518.89     26.59 o 
  -2  -2   4       15.97       43.19      1.87 o 
  -1  -2   4       77.53      101.77      2.80 o 
   0  -2   4     1977.71     1989.69     29.90 o 
   1  -2   4      748.88      646.51     15.22 o 
   2  -2   4     1459.49     1374.44     28.73 o 
   3  -2   4        0.33        5.16      0.70 o 
   4  -2   4       53.85       61.55      1.86 o 
   5  -2   4      377.57      335.56      5.98 o 
   6  -2   4       65.07       51.76      2.10 o 
   7  -2   4       49.77       58.22      2.36 o 
   8  -2   4       30.85       31.48      2.03 o 
   9  -2   4       40.06       44.41      3.41 o 
  10  -2   4       42.40       47.85      7.37 o 
 -10  -1   4       85.70       80.11      4.30 o 
  -9  -1   4      196.57      196.88      5.59 o 
  -8  -1   4       24.76       23.21      2.08 o 
  -7  -1   4       60.82       64.89      3.04 o 
  -6  -1   4     1059.61     1163.78     18.34 o 
  -5  -1   4       53.25       76.69      3.11 o 
  -4  -1   4        2.17        2.65      0.73 o 
  -3  -1   4      254.41      266.57      4.56 o 
  -2  -1   4        3.16        2.63      0.72 o 
  -1  -1   4       13.91       10.19      0.69 o 
   0  -1   4        4.00        4.68      0.49 o 
   1  -1   4       28.22       63.99      2.17 o 
   2  -1   4     6186.25     5742.61    130.29 o 
   3  -1   4      646.53      671.47     10.02 o 
   4  -1   4      239.38      246.91      4.79 o 
   5  -1   4      328.78      392.15      6.78 o 
   6  -1   4      215.54      205.02      4.30 o 
   7  -1   4      189.20      200.73      4.94 o 
   8  -1   4       46.18       41.11      2.33 o 
   9  -1   4      452.96      484.59     10.84 o 
  10  -1   4      123.92      129.20      8.53 o 
  11  -1   4       20.60       12.45      7.42 o 
 -10   0   4       20.89       15.33      2.69 o 
  -9   0   4       37.07       43.81      2.81 o 
  -8   0   4        8.05        1.60      1.51 o 
  -7   0   4      293.07      324.05      6.98 o 
  -6   0   4      261.83      269.67      5.40 o 
  -5   0   4      107.37      135.26      3.19 o 
  -4   0   4        0.96        1.87      0.74 o 
  -3   0   4       95.41      137.44      2.75 o 
  -2   0   4       70.72       59.70      1.82 o 
  -1   0   4      784.47      820.23     13.52 o 
   0   0   4      386.86      359.37      6.98 o 
   1   0   4     2887.02     2969.67     41.72 o 
   2   0   4     8584.08     8007.23    144.22 o 
   3   0   4      272.19      271.52      4.63 o 
   4   0   4     1249.33     1107.46     17.12 o 
   5   0   4       45.08       37.71      1.53 o 
   6   0   4        5.13        4.77      0.92 o 
   7   0   4      258.09      241.83      5.51 o 
   8   0   4      311.66      372.48      7.83 o 
   9   0   4        3.51        0.31      1.46 o 
  10   0   4      142.00      165.57      6.52 o 
  11   0   4       10.20       10.13      3.12 o 
 -10   1   4       38.14       33.23      3.78 o 
  -9   1   4       81.12      101.76      4.93 o 
  -8   1   4       53.91       47.59      2.84 o 
  -7   1   4      162.21      167.47      4.46 o 
  -6   1   4      303.72      338.92      6.35 o 
  -5   1   4      175.23      203.94      4.17 o 
  -4   1   4      161.18      150.46      3.03 o 
  -3   1   4       15.05        7.64      0.83 o 
  -2   1   4       36.96       44.86      1.63 o 
  -1   1   4     2278.69     2145.72     34.66 o 
   0   1   4      517.69      477.34      8.91 o 
   1   1   4     9225.33     8630.18    291.02 o 
   2   1   4       36.34       28.09      0.95 o 
   3   1   4      325.90      296.42      6.98 o 
   4   1   4      556.72      548.66      8.78 o 
   5   1   4      186.87      173.60      3.48 o 
   6   1   4       64.44       53.47      1.99 o 
   7   1   4       76.23       87.94      2.73 o 
   8   1   4      544.59      633.28     11.99 o 
   9   1   4       40.21       33.35      2.45 o 
  10   1   4        0.19        0.03      2.66 o 
  11   1   4        7.85        4.76      2.78 o 
 -10   2   4        8.64        3.16      2.49 o 
  -9   2   4       35.94       37.29      3.34 o 
  -8   2   4      304.36      318.21      9.15 o 
  -7   2   4       18.54       20.49      2.05 o 
  -6   2   4        8.97       11.60      1.50 o 
  -5   2   4        1.84        9.79      0.95 o 
  -4   2   4      214.74      215.36      4.29 o 
  -3   2   4      694.98      697.35     12.31 o 
  -2   2   4        9.03       25.58      1.43 o 
  -1   2   4      107.67      100.12      4.37 o 
   0   2   4      331.12      381.60     10.52 o 
   1   2   4     2619.57     2468.14     68.42 o 
   4   2   4      128.13      124.48      2.80 o 
   5   2   4      517.15      560.63      9.91 o 
   6   2   4      955.35      995.24     17.04 o 
   7   2   4        3.80        7.37      1.17 o 
   8   2   4      455.51      462.05      9.93 o 
   9   2   4      440.61      459.63     14.95 o 
  10   2   4       22.71       24.06      2.95 o 
  11   2   4        7.57        6.12      2.56 o 
 -10   3   4       23.10       23.20      4.02 o 
  -9   3   4       12.17       16.45      2.84 o 
  -8   3   4       10.81       10.70      2.02 o 
  -7   3   4        2.65        2.35      1.53 o 
  -6   3   4       34.08       30.46      2.11 o 
  -5   3   4       30.00       24.09      2.13 o 
  -4   3   4       22.50       26.31      1.49 o 
  -3   3   4      341.13      331.42      5.55 o 
  -2   3   4        3.96        3.92      0.54 o 
  -1   3   4       11.82       20.13      1.53 o 
   0   3   4        4.74        5.00      1.13 o 
   2   3   4        0.93       12.91      1.51 o 
   3   3   4      165.37      170.86      3.80 o 
   4   3   4       31.52       29.20      1.29 o 
   5   3   4      128.03      134.75      4.00 o 
   6   3   4      587.14      584.18     13.05 o 
   7   3   4     1282.63     1314.93     24.57 o 
   8   3   4      245.62      246.27      6.18 o 
   9   3   4      177.04      195.21      5.90 o 
  10   3   4       27.98       32.73      3.17 o 
  11   3   4        0.00       -2.60      2.17 o 
 -10   4   4        0.35       -1.72      2.82 o 
  -9   4   4        4.54       -2.07      2.44 o 
  -8   4   4        4.03       -0.37      1.73 o 
  -7   4   4       12.16       10.17      1.72 o 
  -6   4   4       55.28       61.49      2.94 o 
  -5   4   4       27.17       31.50      2.26 o 
  -4   4   4      211.99      228.75      4.89 o 
  -3   4   4      820.18      998.93     16.59 o 
  -2   4   4      213.35      200.77      6.40 o 
  -1   4   4      690.33      800.52     19.01 o 
   0   4   4      141.74      134.64      4.63 o 
   1   4   4      114.61      121.53     16.37 o 
   2   4   4        3.06       -0.53      0.60 o 
   3   4   4       73.15       67.14      5.23 o 
   4   4   4      233.06      237.55      6.76 o 
   5   4   4        0.56        1.80      0.86 o 
   6   4   4      148.52      142.56      4.41 o 
   7   4   4      602.51      641.38     12.74 o 
   8   4   4      115.46      116.35      4.12 o 
   9   4   4        2.12        1.73      1.44 o 
  10   4   4        6.66        1.43      2.15 o 
  11   4   4        0.64       -4.03      2.02 o 
  -9   5   4       12.43       15.06      2.93 o 
  -8   5   4        0.01       -2.95      2.11 o 
  -7   5   4        1.09        2.32      1.68 o 
  -6   5   4       80.36       77.78      3.20 o 
  -5   5   4      111.79      114.90      3.54 o 
  -4   5   4       58.59       67.80      2.92 o 
  -2   5   4        1.02       -0.05      1.48 o 
  -1   5   4      302.61      304.72      8.96 o 
   0   5   4      570.81      632.07     17.01 o 
   1   5   4      182.31      200.58      8.15 o 
   2   5   4       20.37       12.94      1.90 o 
   3   5   4        3.14        5.44      0.78 o 
   4   5   4       42.46       32.89      3.01 o 
   5   5   4        9.66        2.28      1.97 o 
   6   5   4      259.66      250.71      6.38 o 
   7   5   4        7.09        4.58      1.43 o 
   8   5   4      229.11      222.62      6.08 o 
   9   5   4        0.08       -0.31      1.32 o 
  10   5   4        3.00        1.32      2.00 o 
  -9   6   4       19.04       26.10      2.80 o 
  -8   6   4       25.87       23.74      2.37 o 
  -7   6   4        6.24        1.72      1.46 o 
  -6   6   4        2.82        0.08      1.31 o 
  -5   6   4       27.03       22.27      2.20 o 
  -4   6   4       44.59       43.71      3.70 o 
  -2   6   4      176.06      216.28      5.11 o 
  -1   6   4      769.15      779.80     20.88 o 
   0   6   4      692.87      741.70     19.87 o 
   1   6   4       55.70       89.62      5.15 o 
   2   6   4       29.96       23.68      2.52 o 
   3   6   4        8.23        6.80      0.85 o 
   4   6   4      228.58      249.83      7.19 o 
   5   6   4      677.72      642.12     16.52 o 
   6   6   4     1121.48     1091.54     30.85 o 
   7   6   4      304.40      341.11     11.86 o 
   8   6   4        0.03       -2.17      2.01 o 
   9   6   4       38.83       50.24      2.79 o 
  10   6   4       56.49       68.68      3.49 o 
  -8   7   4        0.13        0.62      4.00 o 
  -7   7   4       10.66        5.39      2.89 o 
  -6   7   4       13.08       12.70      3.30 o 
  -5   7   4       23.73       29.68      3.58 o 
  -4   7   4       71.43       89.36      4.47 o 
  -3   7   4      200.98      237.51      6.68 o 
  -2   7   4      390.14      423.57     11.11 o 
  -1   7   4       85.12       84.27      4.13 o 
   0   7   4       20.09       18.16      1.93 o 
   1   7   4        2.15        3.71      1.61 o 
   2   7   4      357.66      331.73     12.71 o 
   3   7   4       37.76       35.45      3.30 o 
   4   7   4      111.82       99.88      4.06 o 
   5   7   4       75.97       51.89      4.59 o 
   6   7   4       90.84       83.03      5.00 o 
   7   7   4        0.01        0.90      1.85 o 
   8   7   4       96.50       91.17      5.90 o 
   9   7   4       58.76       61.14      5.30 o 
  10   7   4        3.58        2.11      2.10 o 
  -8   8   4        6.68        5.48      3.44 o 
  -7   8   4        9.05       11.78      3.73 o 
  -6   8   4        2.12        0.55      6.57 o 
  -5   8   4        0.04        0.67      2.50 o 
  -4   8   4        8.81        7.99      3.53 o 
  -3   8   4      217.01      229.95      7.91 o 
  -2   8   4      191.95      181.04      5.85 o 
  -1   8   4      348.87      347.68     10.62 o 
   0   8   4      128.92      135.32      5.50 o 
   1   8   4      245.62      248.97     10.36 o 
   2   8   4      170.76      150.76      7.50 o 
   3   8   4      111.66      128.30      7.06 o 
   4   8   4      641.02      606.57     17.76 o 
   5   8   4      323.51      308.55     10.38 o 
   6   8   4      354.46      384.19     12.71 o 
   7   8   4      129.74      134.10      6.67 o 
   8   8   4       25.96       24.34      3.54 o 
   9   8   4       30.85       32.83      4.41 o 
  -7   9   4        5.68        6.53      7.74 o 
  -6   9   4       36.09       43.09      7.75 o 
  -5   9   4        8.36        7.84      2.93 o 
  -4   9   4        0.08       -0.01      2.25 o 
  -3   9   4      102.97       96.57      5.05 o 
  -2   9   4       21.70       15.96      2.15 o 
  -1   9   4        5.92        5.80      1.97 o 
   0   9   4        0.02       -0.04      1.57 o 
   1   9   4        0.58       -0.68      1.46 o 
   2   9   4      253.94      247.51     10.80 o 
   3   9   4       45.77       57.12      7.32 o 
   4   9   4       16.31       23.54      2.64 o 
   5   9   4        9.58        4.71      2.07 o 
   6   9   4        2.75        0.90      1.80 o 
   7   9   4        1.53        1.20      2.18 o 
   8   9   4        0.34       -1.06      2.70 o 
   9   9   4        2.73        2.37      2.84 o 
  -6  10   4        8.83       15.73      6.29 o 
  -5  10   4       11.05        9.17      3.12 o 
  -4  10   4        7.12        9.49      3.09 o 
  -3  10   4        7.73        4.57      2.41 o 
  -2  10   4       20.74       15.11      2.27 o 
  -1  10   4       21.05       15.62      5.65 o 
   0  10   4        0.18       -0.59      1.98 o 
   1  10   4       77.41       68.57      4.60 o 
   2  10   4      238.64      218.42     10.15 o 
   3  10   4      195.09      184.84     12.63 o 
   4  10   4        0.18       -0.40      3.72 o 
   5  10   4        0.43        1.01      1.87 o 
   6  10   4       27.26       28.14      4.10 o 
   7  10   4        6.33       -1.82      2.92 o 
   8  10   4       11.57        3.32      2.89 o 
  -5  11   4        1.87        1.11      3.05 o 
  -4  11   4        0.12        4.44      2.88 o 
  -3  11   4       60.95       67.31     10.78 o 
  -2  11   4      131.73      137.01      6.54 o 
  -1  11   4       98.02      110.23     13.10 o 
   0  11   4       13.10        6.17      4.59 o 
   1  11   4      100.11      107.06     12.01 o 
   2  11   4      103.58      116.06     10.05 o 
   3  11   4      223.21      228.77     14.75 o 
   4  11   4      121.29      121.51     10.84 o 
   5  11   4        1.34        0.33      2.07 o 
   6  11   4       33.14       33.22      3.68 o 
   7  11   4       11.50        9.07      3.00 o 
  -4  12   4        3.70        5.34      3.18 o 
  -3  12   4        0.00        5.49      2.88 o 
  -2  12   4       20.11       19.81      8.17 o 
  -1  12   4        1.71        6.20      5.12 o 
   0  12   4        2.76        1.53      5.73 o 
   4  12   4        7.59        8.91      4.83 o 
   5  12   4       47.90       54.21      4.39 o 
   6  12   4        5.32        6.88      2.72 o 
  -2  13   4       10.87       11.20      5.61 o 
  -1  13   4        1.18       16.23      6.05 o 
   5  13   4        7.78       18.70      6.37 o 
  -4 -12   5        0.45       -3.12      3.48 o 
  -3 -12   5        1.23       -0.09      3.08 o 
  -2 -12   5       10.09       10.12      3.96 o 
  -1 -12   5        0.22        0.44      3.32 o 
   1 -12   5       43.15       33.54      4.55 o 
   2 -12   5        4.54       -0.53      3.23 o 
   3 -12   5       11.46        8.98      3.80 o 
  -6 -11   5       74.64       90.78      8.73 o 
  -5 -11   5       31.78       26.53      4.95 o 
  -4 -11   5       58.01       45.39      5.44 o 
  -3 -11   5       96.45       95.07      7.54 o 
  -2 -11   5      111.41      104.48      7.69 o 
  -1 -11   5       54.66       47.98      5.16 o 
   0 -11   5        0.00        6.42      2.94 o 
   1 -11   5       25.66       30.82      4.24 o 
   2 -11   5       43.45       34.83      4.48 o 
   3 -11   5        2.99        6.03      4.36 o 
   4 -11   5       11.78        9.04      6.88 o 
   5 -11   5        0.26        0.99      4.64 o 
  -7 -10   5       62.77       49.25      9.60 o 
  -6 -10   5       68.80       73.98      9.10 o 
  -5 -10   5        0.68        1.13      3.33 o 
  -4 -10   5        2.68        2.16      3.13 o 
  -3 -10   5       56.04       58.74      6.30 o 
  -2 -10   5        1.10        1.83      2.97 o 
  -1 -10   5      116.27      132.43      8.12 o 
   0 -10   5       20.13       18.54      3.30 o 
   1 -10   5      114.09      114.97      7.26 o 
   2 -10   5       22.89       23.92      3.30 o 
   3 -10   5       14.51       12.02      3.10 o 
   4 -10   5        3.26        3.19      3.00 o 
   5 -10   5        0.33       -3.53      3.03 o 
   6 -10   5       50.66       42.93      6.96 o 
  -8  -9   5        0.01       -0.85      3.14 o 
  -7  -9   5        7.86        5.72      3.32 o 
  -6  -9   5        0.73        1.03      2.61 o 
  -5  -9   5       10.92        5.13      2.54 o 
  -4  -9   5        2.35        0.52      2.20 o 
  -3  -9   5        0.45       -1.01      2.97 o 
  -2  -9   5        9.45        2.62      2.95 o 
  -1  -9   5      199.83      194.71      9.74 o 
   0  -9   5      113.90      128.58      7.29 o 
   1  -9   5       68.17       55.80      4.26 o 
   2  -9   5        7.57        3.33      2.25 o 
   3  -9   5       10.10        6.44      2.56 o 
   4  -9   5       12.83        5.46      2.86 o 
   5  -9   5        1.67       -0.25      2.90 o 
   6  -9   5       37.50       18.49      3.40 o 
   7  -9   5        6.14        3.38      3.50 o 
  -8  -8   5       18.65       14.61      3.71 o 
  -7  -8   5       66.49       72.38      5.77 o 
  -6  -8   5      135.71      142.76      7.53 o 
  -5  -8   5      254.37      256.79      9.91 o 
  -4  -8   5        9.63        7.22      2.38 o 
  -3  -8   5      374.39      353.58     11.87 o 
  -2  -8   5      602.68      700.66     26.34 o 
  -1  -8   5       29.04       37.47      4.09 o 
   0  -8   5        0.28        0.35      2.19 o 
   1  -8   5       99.09      110.51      5.73 o 
   2  -8   5       51.58       46.81      4.18 o 
   3  -8   5        0.13       -2.22      2.02 o 
   4  -8   5        1.09        1.11      3.81 o 
   5  -8   5       87.04       88.45      5.08 o 
   6  -8   5      176.92      210.92      8.19 o 
   7  -8   5        0.01       -2.34      2.99 o 
   8  -8   5        4.07        9.35      6.65 o 
  -9  -7   5        0.07       -3.70      1.88 o 
  -8  -7   5       20.86       23.65      2.66 o 
  -7  -7   5      110.23      111.80      4.79 o 
  -6  -7   5      255.72      261.03      7.76 o 
  -5  -7   5       37.43       23.95      3.22 o 
  -4  -7   5       59.87       54.24      4.53 o 
  -3  -7   5        7.19        9.26      2.20 o 
  -2  -7   5      366.85      357.17     11.40 o 
  -1  -7   5       30.42       19.33      4.23 o 
   0  -7   5      325.49      293.93     10.23 o 
   1  -7   5      319.02      270.25     11.30 o 
   2  -7   5       13.94       18.41      2.59 o 
   3  -7   5        9.75        7.35      2.06 o 
   4  -7   5       34.40       29.78      2.85 o 
   5  -7   5       33.87       25.85      2.14 o 
   6  -7   5       60.56       64.24      3.23 o 
   7  -7   5       10.15        6.46      2.76 o 
   8  -7   5        0.92        2.23      1.81 o 
  -9  -6   5       75.84       81.43      6.12 o 
  -8  -6   5        8.57       12.27      2.45 o 
  -7  -6   5       10.58        6.94      2.03 o 
  -6  -6   5        6.77        7.91      1.86 o 
  -5  -6   5       68.55       51.63      3.18 o 
  -4  -6   5      445.08      420.69      9.39 o 
  -3  -6   5        0.07        0.68      1.00 o 
  -2  -6   5      713.67      745.07     17.87 o 
  -1  -6   5      309.10      303.23      9.89 o 
   0  -6   5       15.17        9.74      1.26 o 
   1  -6   5       28.53       28.62      2.10 o 
   2  -6   5       21.91       12.82      2.73 o 
   3  -6   5      599.32      593.86     17.67 o 
   4  -6   5        7.54        8.26      1.43 o 
   5  -6   5       96.68      103.74      3.93 o 
   6  -6   5       27.25       23.02      2.10 o 
   7  -6   5        8.06        5.00      4.05 o 
   8  -6   5        2.51        3.45      1.96 o 
   9  -6   5        4.03        3.70      5.22 o 
 -10  -5   5       13.03        8.99      2.62 o 
  -9  -5   5       62.11       61.13      5.69 o 
  -8  -5   5        6.39        1.27      1.91 o 
  -7  -5   5       12.39       14.34      2.36 o 
  -6  -5   5       27.71       34.37      2.90 o 
  -5  -5   5      338.66      326.01      9.07 o 
  -4  -5   5      129.42      154.31      5.15 o 
  -3  -5   5      263.44      240.93      5.81 o 
  -2  -5   5        4.69        3.61      0.82 o 
  -1  -5   5       87.95       95.73      2.48 o 
   0  -5   5      533.90      513.51      8.84 o 
   1  -5   5      269.96      283.59      8.77 o 
   2  -5   5       31.71       25.42      1.38 o 
   3  -5   5       91.99       76.95      3.04 o 
   4  -5   5       33.89       23.47      2.60 o 
   5  -5   5        0.72        0.22      1.29 o 
   6  -5   5        2.87        5.78      1.58 o 
   7  -5   5       67.19       76.98      3.85 o 
   8  -5   5       58.32       81.91      6.40 o 
   9  -5   5       32.76       22.55      4.59 o 
 -10  -4   5       60.29       56.99      4.48 o 
  -9  -4   5       10.63        9.51      2.38 o 
  -8  -4   5       49.38       44.62      4.83 o 
  -7  -4   5       60.35       73.52      4.41 o 
  -6  -4   5       58.68       60.32      4.09 o 
  -5  -4   5       50.23       60.10      3.46 o 
  -4  -4   5      142.45      158.80      5.28 o 
  -3  -4   5        5.99        2.95      0.97 o 
  -2  -4   5      816.10      893.81     16.03 o 
  -1  -4   5       15.99       20.72      0.98 o 
   0  -4   5      196.86      188.74      3.47 o 
   1  -4   5     2131.03     1961.11     31.62 o 
   2  -4   5       10.36       11.00      1.09 o 
   3  -4   5     1191.39     1099.93     38.68 o 
   4  -4   5       47.05       27.74      2.10 o 
   5  -4   5       50.55       49.13      2.77 o 
   6  -4   5        0.05        0.66      1.47 o 
   7  -4   5        3.32        2.39      1.81 o 
   8  -4   5        0.93        0.00      4.33 o 
   9  -4   5       20.19       21.96      4.06 o 
  10  -4   5       22.53       20.48      7.03 o 
 -10  -3   5       14.71        8.02      3.40 o 
  -9  -3   5        0.40        0.99      2.08 o 
  -8  -3   5       88.49       90.16      4.77 o 
  -7  -3   5       28.02       38.86      3.18 o 
  -6  -3   5       39.15       35.94      2.44 o 
  -5  -3   5      143.77      177.10      4.92 o 
  -4  -3   5      165.83      160.19      4.59 o 
  -3  -3   5       80.18      108.92      3.36 o 
  -2  -3   5      156.72      130.66      3.18 o 
  -1  -3   5     1944.11     1880.17     39.81 o 
   0  -3   5       82.94      101.58      2.37 o 
   1  -3   5      535.49      505.62      8.68 o 
   2  -3   5      484.39      436.79      8.43 o 
   3  -3   5        8.84        9.75      1.01 o 
   4  -3   5        0.08       -0.52      0.66 o 
   5  -3   5      175.87      149.74      3.75 o 
   6  -3   5      110.86      110.71      6.93 o 
   7  -3   5       49.47       45.98      2.62 o 
   8  -3   5       81.38       67.53      4.63 o 
   9  -3   5        1.15        0.47      4.29 o 
  10  -3   5       59.68       70.55      9.03 o 
 -10  -2   5       15.81       14.07      2.93 o 
  -9  -2   5       12.01        9.39      2.51 o 
  -8  -2   5       14.79        8.13      1.88 o 
  -7  -2   5      195.38      217.20      5.61 o 
  -6  -2   5      300.32      263.60      6.16 o 
  -5  -2   5      181.43      168.43      4.69 o 
  -4  -2   5       56.42       49.20      1.98 o 
  -3  -2   5      113.09      149.36      3.58 o 
  -2  -2   5     1863.54     1853.40     42.90 o 
  -1  -2   5      663.17      593.31     10.32 o 
   0  -2   5      218.38      239.28      4.05 o 
   1  -2   5     1559.24     1522.66     27.98 o 
   2  -2   5        4.95       10.82      0.73 o 
   3  -2   5      877.00      783.01     15.87 o 
   4  -2   5      216.19      242.17      4.18 o 
   5  -2   5      228.21      226.26      4.71 o 
   6  -2   5      346.47      373.82      6.77 o 
   7  -2   5       38.59       32.56      2.13 o 
   8  -2   5       12.65       12.03      1.87 o 
   9  -2   5       10.87        7.34      4.20 o 
  10  -2   5        2.79        6.21      3.75 o 
 -10  -1   5       12.81       11.98      3.43 o 
  -9  -1   5       15.47       19.46      2.20 o 
  -8  -1   5       16.14       17.12      1.98 o 
  -7  -1   5      113.86      114.21      3.89 o 
  -6  -1   5      458.19      518.02      8.98 o 
  -5  -1   5      769.80      751.18     14.20 o 
  -4  -1   5      286.79      326.37      5.69 o 
  -3  -1   5       64.76       63.40      1.84 o 
  -2  -1   5      289.62      342.55      5.56 o 
  -1  -1   5     1286.60     1166.55     20.89 o 
   0  -1   5       71.04       79.99      1.91 o 
   1  -1   5     5584.84     5282.96     85.08 o 
   2  -1   5      102.10       89.26      1.86 o 
   3  -1   5      588.03      564.68      9.19 o 
   4  -1   5     1247.36     1229.45     18.97 o 
   5  -1   5     1561.59     1641.37     23.50 o 
   6  -1   5      186.02      212.65      4.42 o 
   7  -1   5       20.59       18.78      1.66 o 
   8  -1   5        8.69       11.47      1.77 o 
   9  -1   5      222.66      215.98      6.70 o 
  10  -1   5      235.37      285.91      8.07 o 
 -10   0   5        0.72        1.10      2.77 o 
  -9   0   5        2.76        4.48      1.72 o 
  -8   0   5        0.53       -2.77      1.38 o 
  -7   0   5      484.45      550.36     10.67 o 
  -6   0   5        5.45        6.54      1.25 o 
  -5   0   5      262.89      325.95      6.93 o 
  -4   0   5        1.86       -0.91      0.45 o 
  -3   0   5      462.02      475.88      8.39 o 
  -2   0   5       16.13       28.38      1.40 o 
  -1   0   5      176.24      176.50      4.71 o 
   0   0   5      988.25      989.78     16.25 o 
   1   0   5     6210.34     5694.35     80.06 o 
   2   0   5       14.19       11.31      0.72 o 
   3   0   5      296.33      267.40      4.20 o 
   4   0   5      212.91      258.15      4.62 o 
   5   0   5      297.20      301.89      5.35 o 
   6   0   5       72.53       96.19      2.74 o 
   7   0   5       70.81       59.59      2.56 o 
   8   0   5       36.35       40.45      2.22 o 
   9   0   5       48.25       36.40      2.27 o 
  10   0   5       51.40       52.22      5.70 o 
  11   0   5        4.03        1.37      6.30 o 
 -10   1   5        2.78        0.04      3.29 o 
  -9   1   5      103.20       96.91      6.64 o 
  -8   1   5       21.08       19.62      2.23 o 
  -7   1   5        2.83        4.49      1.38 o 
  -6   1   5      137.80      145.87      3.66 o 
  -5   1   5       27.65       32.50      1.63 o 
  -4   1   5      121.52      107.26      2.61 o 
  -3   1   5       39.65       28.45      1.17 o 
  -2   1   5     1417.36     1499.92     25.27 o 
  -1   1   5      387.83      410.05      8.33 o 
   0   1   5      391.12      371.32      7.00 o 
   1   1   5        2.11        2.41      0.41 o 
   2   1   5      141.19      119.66      2.59 o 
   3   1   5     2133.21     2209.67     44.17 o 
   4   1   5     1473.32     1654.35     25.13 o 
   5   1   5      200.62      203.12      3.94 o 
   6   1   5      276.55      349.08      6.27 o 
   7   1   5       30.79       34.32      1.71 o 
   8   1   5       11.64        2.06      1.70 o 
   9   1   5        4.77        1.58      1.84 o 
  10   1   5        0.00       -2.19      2.09 o 
  11   1   5       16.24       19.01      3.59 o 
 -10   2   5        3.31        1.01      2.48 o 
  -9   2   5       17.55       15.06      4.35 o 
  -8   2   5       61.46       84.15      6.73 o 
  -7   2   5        3.99        1.48      1.49 o 
  -6   2   5       80.78       88.30      3.24 o 
  -5   2   5       84.53      107.53      3.18 o 
  -4   2   5      110.90      131.52      3.27 o 
  -3   2   5       17.24       21.00      1.13 o 
  -2   2   5     2739.12     2834.77     50.56 o 
  -1   2   5        4.15        6.12      0.78 o 
   0   2   5        5.71        1.06      0.69 o 
   2   2   5      597.85      549.27     16.21 o 
   3   2   5      877.81      995.39     18.17 o 
   4   2   5       22.97       57.42      1.81 o 
   5   2   5      174.42      116.89      2.93 o 
   6   2   5     1075.51     1111.07     18.87 o 
   7   2   5       24.01       17.40      1.57 o 
   8   2   5      730.90      740.48     14.79 o 
   9   2   5       21.34       30.44      3.40 o 
  10   2   5        0.63        3.15      2.01 o 
  11   2   5        3.00        2.34      3.52 o 
 -10   3   5       15.66        9.00      3.71 o 
  -9   3   5        8.97       10.19      3.38 o 
  -8   3   5      104.13      117.05      5.05 o 
  -7   3   5       81.65       85.59      3.77 o 
  -6   3   5       26.30       21.99      1.92 o 
  -5   3   5       82.37       59.95      3.48 o 
  -4   3   5        0.58        0.24      0.66 o 
  -3   3   5        4.64        0.79      0.72 o 
  -2   3   5      232.00      233.43      7.42 o 
  -1   3   5      279.25      211.47      5.75 o 
   0   3   5       25.42       18.18      4.34 o 
   1   3   5     1434.05     1448.71     49.35 o 
   2   3   5        4.66        0.45      0.62 o 
   3   3   5      533.47      506.29      9.45 o 
   4   3   5     1316.19     1350.29     22.15 o 
   5   3   5        3.05        2.49      0.54 o 
   6   3   5      291.38      276.80      7.05 o 
   7   3   5       27.18       24.33      1.81 o 
   8   3   5      159.42      174.15      4.91 o 
   9   3   5        2.21        1.21      1.43 o 
  10   3   5      102.42      114.65      5.46 o 
  11   3   5        0.25       -2.77      2.09 o 
  -9   4   5       31.43       25.22      3.72 o 
  -8   4   5       11.99        6.79      1.96 o 
  -7   4   5        2.77        2.00      1.50 o 
  -6   4   5       11.71        9.66      1.55 o 
  -5   4   5        0.00       -1.84      1.01 o 
  -4   4   5       15.83       11.77      1.13 o 
  -3   4   5      189.94      174.61      3.49 o 
  -2   4   5      564.88      567.99     19.64 o 
  -1   4   5        1.45        1.63      0.72 o 
   0   4   5      720.34      692.85     18.49 o 
   1   4   5       39.19       39.99      5.37 o 
   2   4   5     3005.38     3247.01     61.75 o 
   3   4   5     1359.16     1526.18     43.19 o 
   4   4   5       28.01       21.86      1.71 o 
   5   4   5      344.44      317.97      6.55 o 
   6   4   5      492.98      472.63     10.83 o 
   7   4   5     1281.90     1259.97     23.66 o 
   8   4   5      103.08      109.50      4.01 o 
   9   4   5       15.37       19.85      2.10 o 
  10   4   5      143.03      158.97      6.37 o 
  11   4   5       15.97       17.76      2.86 o 
  -9   5   5        1.43        0.36      2.47 o 
  -8   5   5        0.36       -0.86      2.73 o 
  -7   5   5        0.27       -0.45      1.54 o 
  -6   5   5        3.97        2.58      1.43 o 
  -5   5   5        5.71        0.33      1.05 o 
  -4   5   5       26.99       22.25      1.85 o 
  -2   5   5        6.00        3.07      1.39 o 
  -1   5   5      240.13      249.01      4.97 o 
   0   5   5     1612.53     1694.78     43.53 o 
   1   5   5       30.78       19.14      2.28 o 
   2   5   5       67.51       62.64     10.04 o 
   3   5   5      591.07      697.60     14.00 o 
   5   5   5      895.81      875.72     25.97 o 
   6   5   5      165.00      150.75      4.51 o 
   7   5   5       43.65       46.49      2.86 o 
   8   5   5      510.55      495.03     11.16 o 
   9   5   5        1.78        3.65      1.51 o 
  10   5   5       49.64       48.78      3.11 o 
  -9   6   5       25.05       30.85      2.86 o 
  -8   6   5       13.70       13.21      2.19 o 
  -7   6   5        4.07        5.16      1.54 o 
  -6   6   5       27.18       20.72      2.55 o 
  -5   6   5       83.28       93.26      3.87 o 
  -4   6   5       47.32       49.44      5.52 o 
  -3   6   5        2.32        0.77      0.68 o 
  -2   6   5       72.95       76.64      3.42 o 
  -1   6   5       65.71       65.96      3.78 o 
   0   6   5      254.93      274.60      8.53 o 
   1   6   5      652.47      692.38     23.71 o 
   2   6   5      239.69      211.14      8.89 o 
   3   6   5      119.51      106.68      2.93 o 
   4   6   5       72.38       51.44      2.87 o 
   5   6   5       98.51       82.65      6.65 o 
   6   6   5        0.07       -0.68      1.59 o 
   7   6   5      135.07      145.43      6.83 o 
   8   6   5        2.02       -0.15      2.05 o 
   9   6   5      115.42      116.07      7.73 o 
  10   6   5       47.44       50.38      3.05 o 
  -8   7   5        7.68        9.77      3.57 o 
  -7   7   5        4.30        3.46      4.31 o 
  -6   7   5       63.05       74.15      6.63 o 
  -5   7   5        1.43       -1.22      2.38 o 
  -4   7   5        8.55        5.63      1.81 o 
  -3   7   5       41.26       34.04      2.54 o 
  -2   7   5       17.16       25.14      2.04 o 
  -1   7   5       35.76       36.51      2.69 o 
   0   7   5       84.47      104.61      4.72 o 
   1   7   5       35.88       43.43      3.12 o 
   2   7   5        1.83        6.27      1.90 o 
   3   7   5       61.58       54.16      4.66 o 
   4   7   5      180.11      181.26      5.77 o 
   5   7   5      284.80      275.40      8.26 o 
   6   7   5      114.70      128.33      6.11 o 
   7   7   5      137.87      115.17      9.33 o 
   8   7   5      147.15      140.00      7.14 o 
   9   7   5      158.29      162.82      8.14 o 
  10   7   5       85.65       91.48      5.09 o 
  -8   8   5        0.03        2.59      3.32 o 
  -7   8   5       12.31       18.31      6.72 o 
  -6   8   5        5.30        1.71      2.97 o 
  -5   8   5        3.98        6.15      2.83 o 
  -4   8   5       18.38       22.36      2.77 o 
  -3   8   5        9.04       11.69      2.47 o 
  -2   8   5       43.35       27.87      2.25 o 
  -1   8   5      247.29      285.43      9.24 o 
   0   8   5      400.12      403.79     12.11 o 
   1   8   5       26.53       34.01      2.75 o 
   2   8   5       99.64       96.77      6.68 o 
   3   8   5       77.06       88.54      6.05 o 
   4   8   5      246.10      203.53      6.50 o 
   5   8   5       17.33       11.85      2.09 o 
   6   8   5      156.55      155.30      6.86 o 
   7   8   5        9.41       10.65      2.54 o 
   8   8   5       10.10        7.83      2.73 o 
   9   8   5       46.28       58.97      5.41 o 
  -7   9   5        0.38        3.28      3.55 o 
  -6   9   5       99.80      110.81      8.44 o 
  -5   9   5        0.01       -1.33      6.08 o 
  -4   9   5        7.09       11.29      2.55 o 
  -3   9   5       58.12       57.84      3.95 o 
  -2   9   5        2.74        0.85      1.79 o 
  -1   9   5       45.67       46.75      3.47 o 
   0   9   5       89.48       98.03      5.02 o 
   1   9   5        0.02       -0.17      1.56 o 
   2   9   5        2.42        4.21      2.29 o 
   3   9   5       30.77       24.20      3.38 o 
   4   9   5      235.43      231.52      8.06 o 
   5   9   5       56.27       53.98      6.67 o 
   6   9   5        0.04       -0.23      1.77 o 
   7   9   5        4.53        6.38      2.31 o 
   8   9   5        4.85        1.67      2.43 o 
   9   9   5        5.78        6.07      3.06 o 
  -6  10   5        0.47        2.68      3.29 o 
  -5  10   5        5.74        9.08      3.14 o 
  -4  10   5       20.25       19.60      3.38 o 
  -3  10   5        1.26       -0.71      2.08 o 
  -2  10   5        3.30        1.06      1.75 o 
  -1  10   5      116.61      106.58     12.28 o 
   0  10   5        7.76        8.71      2.16 o 
   1  10   5       79.22       87.39      5.14 o 
   2  10   5       65.67       60.32      5.87 o 
   3  10   5       35.66       42.16      6.23 o 
   4  10   5        1.56       -0.07      3.83 o 
   5  10   5       36.64       44.10      6.62 o 
   6  10   5       16.33       18.62      2.84 o 
   7  10   5        2.05        1.27      2.25 o 
   8  10   5       18.88       12.95      3.31 o 
  -5  11   5       11.94        4.84      7.80 o 
  -4  11   5        0.46        4.05      7.28 o 
  -3  11   5        0.13        1.39      2.54 o 
  -2  11   5       67.90       73.35     17.20 o 
  -1  11   5       23.19       16.90      6.08 o 
   0  11   5        2.49        4.21      4.82 o 
   1  11   5        1.37       -0.84      3.06 o 
   2  11   5       91.68      102.93      6.61 o 
   3  11   5      113.51      138.42     11.36 o 
   4  11   5        2.67       -2.11      4.05 o 
   5  11   5       71.36       64.99      7.87 o 
   6  11   5       59.94       60.18      7.52 o 
   7  11   5        1.67       -3.02      3.90 o 
  -4  12   5        9.21       14.21      5.37 o 
  -3  12   5        0.00        4.98      3.15 o 
  -2  12   5        5.66       12.06      5.92 o 
  -1  12   5        3.25        3.92      4.11 o 
   0  12   5        0.83        7.03      9.44 o 
   3  12   5       14.52       17.18      5.12 o 
   4  12   5       20.63       23.49      6.14 o 
   5  12   5       83.68       87.19      5.21 o 
   6  12   5       29.06       23.24      5.79 o 
  -2  13   5       26.51       20.08      6.75 o 
  -1  13   5       55.51      118.06     14.68 o 
   5  13   5       44.95       45.67      8.36 o 
  -4 -12   6      109.69      117.39      9.08 o 
  -3 -12   6       26.34       19.91      4.61 o 
  -2 -12   6       12.29       17.39      4.52 o 
  -1 -12   6        8.02        1.96      3.42 o 
   0 -12   6        0.80       -2.54      3.36 o 
   1 -12   6       30.98       22.12      4.26 o 
   2 -12   6       36.25       32.08      5.00 o 
  -5 -11   6       56.04       57.83      6.74 o 
  -4 -11   6       35.17       39.16      5.47 o 
  -3 -11   6        1.71        0.73      3.23 o 
  -2 -11   6       77.48       80.00      7.14 o 
  -1 -11   6        1.02       -0.86      3.08 o 
   0 -11   6        9.99        9.26      3.67 o 
   1 -11   6       20.77       18.34      3.79 o 
   2 -11   6        1.02        6.38      3.34 o 
   3 -11   6       16.52       16.11      4.33 o 
   4 -11   6        2.29       -1.96      4.73 o 
  -6 -10   6       28.58       22.11      4.02 o 
  -5 -10   6        5.47        1.73      3.80 o 
  -4 -10   6       11.80        1.24      3.50 o 
  -3 -10   6       20.13       13.29      3.87 o 
  -2 -10   6      162.43      162.95      9.59 o 
  -1 -10   6       65.34       59.80      6.40 o 
   0 -10   6       20.11       17.55      3.64 o 
   1 -10   6      157.36      147.00      8.51 o 
   2 -10   6        0.88        1.60      2.97 o 
   3 -10   6       25.14       16.16      3.61 o 
   4 -10   6       15.80       14.84      5.68 o 
   5 -10   6        0.51       -1.99      3.36 o 
   6 -10   6       15.13        0.55      5.81 o 
  -7  -9   6       28.15       29.33      4.31 o 
  -6  -9   6        2.33        2.91      2.93 o 
  -5  -9   6        2.17        3.34      2.69 o 
  -4  -9   6        5.24        3.31      3.28 o 
  -3  -9   6      403.18      398.77     17.29 o 
  -2  -9   6      794.56      865.36     32.51 o 
  -1  -9   6      138.71      134.29      8.27 o 
   0  -9   6       33.58       15.91      3.11 o 
   1  -9   6       34.08       28.10      3.79 o 
   2  -9   6        2.42        4.78      2.44 o 
   3  -9   6       11.67       10.74      4.43 o 
   4  -9   6        4.19        9.57      3.22 o 
   5  -9   6       21.65       16.04      4.85 o 
   6  -9   6        0.00       -1.03      2.76 o 
   7  -9   6       16.12       20.64      4.89 o 
  -8  -8   6        1.63        1.66      3.19 o 
  -7  -8   6       41.81       36.03      5.97 o 
  -6  -8   6        5.32        6.40      2.92 o 
  -5  -8   6       56.60       63.63      5.26 o 
  -4  -8   6        0.27        0.12      2.09 o 
  -3  -8   6       98.21       97.25      5.73 o 
  -2  -8   6     1095.23     1122.15     40.79 o 
  -1  -8   6      298.30      309.55     13.50 o 
   0  -8   6       61.73       47.27      4.83 o 
   1  -8   6        2.69       -0.55      3.45 o 
   2  -8   6        0.01       -3.43      4.26 o 
   3  -8   6        5.61        3.56      2.44 o 
   4  -8   6       56.25       49.67      6.99 o 
   5  -8   6       72.65       70.36      4.81 o 
   6  -8   6        3.85        5.68      2.82 o 
   7  -8   6        0.87       -0.10      3.47 o 
  -9  -7   6       34.59       50.69      4.97 o 
  -8  -7   6       16.76       14.14      2.49 o 
  -7  -7   6       44.39       49.70      4.43 o 
  -6  -7   6      279.09      307.40     13.19 o 
  -5  -7   6      168.50      183.83      6.00 o 
  -4  -7   6       53.26       53.69      5.59 o 
  -3  -7   6      305.88      286.52      8.19 o 
  -2  -7   6      116.26      115.89      4.40 o 
  -1  -7   6       20.69       20.37      3.28 o 
   0  -7   6       21.31       23.34      2.63 o 
   1  -7   6      117.72      126.60      6.18 o 
   2  -7   6       29.05       18.07      2.31 o 
   3  -7   6      111.17      125.76      5.31 o 
   4  -7   6       28.79       24.53      2.56 o 
   5  -7   6       26.60       22.94      3.16 o 
   6  -7   6        7.16        4.70      1.65 o 
   7  -7   6        7.75        7.62      2.33 o 
   8  -7   6       27.62       21.43      3.64 o 
  -9  -6   6        1.63        2.21      2.88 o 
  -8  -6   6       59.47       53.32      3.98 o 
  -7  -6   6      123.13      128.72      5.55 o 
  -6  -6   6       10.72       13.74      2.27 o 
  -5  -6   6      694.00      683.79     16.81 o 
  -4  -6   6       10.35       16.83      1.93 o 
  -3  -6   6      248.82      244.57      6.07 o 
  -2  -6   6      369.51      404.75      8.85 o 
  -1  -6   6      276.69      291.22      6.09 o 
   0  -6   6      950.25      906.52     18.63 o 
   1  -6   6      243.46      253.38      7.35 o 
   2  -6   6       79.34       90.49      3.29 o 
   3  -6   6      265.87      282.75      7.88 o 
   4  -6   6       10.03       10.81      1.52 o 
   5  -6   6        2.49        4.54      2.46 o 
   6  -6   6        6.82        7.74      2.78 o 
   7  -6   6        9.69        3.65      2.36 o 
   8  -6   6        9.79        4.78      2.91 o 
   9  -6   6        0.28       -2.61      6.69 o 
  -9  -5   6        0.32        1.97      3.04 o 
  -8  -5   6       18.46       18.28      2.78 o 
  -7  -5   6        7.93       10.93      2.25 o 
  -6  -5   6        7.88        8.19      1.98 o 
  -5  -5   6       66.90       52.42      3.40 o 
  -4  -5   6        0.23        1.39      1.38 o 
  -3  -5   6        1.90        1.55      1.08 o 
  -2  -5   6      442.10      457.15      9.83 o 
  -1  -5   6      297.77      280.64      5.29 o 
   0  -5   6        1.68        0.08      0.71 o 
   1  -5   6      141.40      140.48      3.50 o 
   2  -5   6      210.23      247.08      6.78 o 
   3  -5   6      147.05      132.10      8.55 o 
   4  -5   6        0.50       -1.20      1.00 o 
   5  -5   6        4.32        4.01      1.34 o 
   6  -5   6       20.41       11.41      1.80 o 
   7  -5   6      111.43      133.18      5.09 o 
   8  -5   6        5.11        2.55      3.71 o 
   9  -5   6        2.39       -1.74      5.36 o 
 -10  -4   6       79.08       99.33      6.13 o 
  -9  -4   6        5.02        2.12      2.17 o 
  -8  -4   6        1.73       -0.78      2.56 o 
  -7  -4   6        1.17        0.52      2.88 o 
  -6  -4   6      650.68      628.51     15.94 o 
  -5  -4   6        0.06        0.68      1.48 o 
  -4  -4   6      552.55      577.92     12.41 o 
  -3  -4   6     1182.09     1235.29     28.21 o 
  -2  -4   6        3.33        2.78      0.85 o 
  -1  -4   6      397.78      392.31      9.16 o 
   0  -4   6       63.12       63.27      2.26 o 
   1  -4   6      396.80      399.27      8.85 o 
   2  -4   6      252.10      228.35      5.45 o 
   3  -4   6        1.14       -0.11      0.87 o 
   4  -4   6       86.23       68.30      4.74 o 
   5  -4   6      113.61      115.30      5.18 o 
   6  -4   6        0.25       -0.30      1.38 o 
   7  -4   6        5.58        0.07      1.66 o 
   8  -4   6       24.66       20.14      3.16 o 
   9  -4   6        0.01       -1.09      3.78 o 
  10  -4   6        0.13       -2.69      5.50 o 
 -10  -3   6        6.46        5.67      2.70 o 
  -9  -3   6        0.35        2.51      2.22 o 
  -8  -3   6        3.05        3.44      2.07 o 
  -7  -3   6       13.90       11.03      2.28 o 
  -6  -3   6       40.63       36.40      2.52 o 
  -5  -3   6      546.49      575.12     11.16 o 
  -4  -3   6      211.50      211.21      4.92 o 
  -3  -3   6        0.02        0.47      0.77 o 
  -2  -3   6      356.73      382.92      6.76 o 
  -1  -3   6       54.57       67.88      3.19 o 
   0  -3   6      173.54      185.39      3.72 o 
   1  -3   6      149.77      141.19      3.61 o 
   2  -3   6      917.12      809.75     13.79 o 
   3  -3   6      544.96      537.50     10.39 o 
   4  -3   6       35.04       28.95      1.44 o 
   5  -3   6       11.75       10.65      1.21 o 
   6  -3   6      377.42      433.51      8.28 o 
   7  -3   6        5.46        4.57      1.59 o 
   8  -3   6        7.06        8.99      2.74 o 
   9  -3   6       19.92       24.07      3.61 o 
  10  -3   6       13.34       11.61      3.80 o 
 -10  -2   6        0.32       -1.85      2.38 o 
  -9  -2   6        0.48       -1.92      1.72 o 
  -8  -2   6        1.45        0.11      1.60 o 
  -7  -2   6        0.01        0.44      1.36 o 
  -6  -2   6        1.63        1.68      1.34 o 
  -5  -2   6        0.99        1.38      1.22 o 
  -4  -2   6       60.26       68.36      2.45 o 
  -3  -2   6      541.03      554.86      9.34 o 
  -2  -2   6        0.10        1.20      0.66 o 
  -1  -2   6     3021.29     3013.26     63.73 o 
   0  -2   6      192.42      187.05      4.15 o 
   1  -2   6      518.74      557.25      9.82 o 
   2  -2   6     1084.53      913.53     16.97 o 
   3  -2   6      331.19      318.57      4.72 o 
   4  -2   6      309.89      283.17      4.66 o 
   5  -2   6       27.33       18.88      1.34 o 
   6  -2   6       24.63       19.86      1.55 o 
   7  -2   6        1.15        2.32      1.47 o 
   8  -2   6       47.13       47.85      2.80 o 
   9  -2   6       17.54       13.60      2.53 o 
  10  -2   6        6.75        6.88      2.47 o 
 -10  -1   6        3.18       -0.10      2.37 o 
  -9  -1   6       29.80       35.15      2.90 o 
  -8  -1   6       38.72       42.50      2.67 o 
  -7  -1   6       63.60       61.13      3.07 o 
  -6  -1   6      213.86      213.73      5.50 o 
  -5  -1   6       55.56       63.48      2.50 o 
  -4  -1   6       12.80       15.72      1.26 o 
  -3  -1   6       61.36       77.36      2.31 o 
  -2  -1   6      585.67      578.70      9.00 o 
  -1  -1   6      180.56      130.33      2.69 o 
   0  -1   6     1610.07     1633.01     25.80 o 
   1  -1   6     1736.50     1542.16     22.72 o 
   2  -1   6      544.82      477.78      7.04 o 
   3  -1   6     1001.70      994.32     14.11 o 
   4  -1   6       22.29       27.05      1.21 o 
   5  -1   6       18.60       10.50      0.95 o 
   6  -1   6       96.10       87.58      2.69 o 
   7  -1   6        4.69        8.09      1.38 o 
   8  -1   6        0.03       -0.52      1.51 o 
   9  -1   6       10.90       16.62      3.75 o 
  10  -1   6       89.13       81.92      8.90 o 
 -10   0   6        0.61       -3.60      2.53 o 
  -9   0   6        5.27        4.20      2.17 o 
  -8   0   6        5.03        1.44      1.56 o 
  -7   0   6       84.80       57.15      2.89 o 
  -6   0   6       53.89       38.69      1.98 o 
  -5   0   6        1.37        4.27      0.94 o 
  -4   0   6      394.64      396.04      7.26 o 
  -3   0   6      157.75      125.24      3.20 o 
  -2   0   6        2.78        4.83      0.68 o 
  -1   0   6      186.05      153.93      3.51 o 
   0   0   6        3.73        1.86      0.57 o 
   1   0   6     1867.85     1597.46     24.25 o 
   2   0   6     1506.19     1329.42     19.04 o 
   3   0   6       22.87       26.42      1.08 o 
   4   0   6     1196.04     1122.98     16.48 o 
   5   0   6      494.32      573.64      9.25 o 
   6   0   6      168.85      166.37      3.69 o 
   7   0   6       47.48       47.03      2.64 o 
   8   0   6       24.41       20.36      1.78 o 
   9   0   6      168.34      188.13      6.29 o 
  10   0   6       43.72       25.62      2.83 o 
  11   0   6       16.50        6.73      3.75 o 
 -10   1   6        5.27        0.84      4.93 o 
  -9   1   6       37.44       39.83      4.50 o 
  -8   1   6       61.53       77.60      4.23 o 
  -7   1   6       12.03       10.09      1.49 o 
  -6   1   6       99.14       98.20      3.01 o 
  -5   1   6      186.71      208.01      4.18 o 
  -4   1   6       86.36      101.82      2.57 o 
  -3   1   6      113.91      128.76      2.92 o 
  -2   1   6      101.33      155.54      3.12 o 
  -1   1   6      126.32      122.85      4.28 o 
   0   1   6      232.70      197.15      6.67 o 
   1   1   6       10.61        6.14      0.50 o 
   2   1   6       15.00        5.95      0.78 o 
   3   1   6     2904.06     3082.92     46.21 o 
   4   1   6       31.26       39.09      1.48 o 
   5   1   6      146.70      136.25      2.99 o 
   6   1   6       18.38       15.29      1.16 o 
   7   1   6      316.30      317.19      6.48 o 
   8   1   6      385.56      439.71      9.88 o 
   9   1   6       72.84       64.36      3.90 o 
  10   1   6       13.81       11.30      3.85 o 
  11   1   6        0.51       -0.50      2.67 o 
 -10   2   6        4.30        2.95      3.69 o 
  -9   2   6        1.30        1.11      2.39 o 
  -8   2   6        1.24        4.27      2.09 o 
  -7   2   6       51.79       59.87      6.02 o 
  -6   2   6        2.32       -0.58      1.30 o 
  -5   2   6       74.12       66.99      2.69 o 
  -4   2   6      345.42      447.13      8.28 o 
  -3   2   6      250.12      281.63      6.52 o 
  -2   2   6       71.33      123.30      3.07 o 
  -1   2   6      187.11      132.99      2.96 o 
   0   2   6      192.64      203.63      6.93 o 
   1   2   6      719.35      254.42     12.23 o 
   2   2   6      764.38      833.55     15.22 o 
   3   2   6     1782.89     2050.35     36.78 o 
   4   2   6      793.72      835.78     14.12 o 
   5   2   6     1150.51     1170.77     19.65 o 
   6   2   6      858.08      858.03     14.86 o 
   7   2   6       74.08       85.19      3.26 o 
   8   2   6       56.52       55.56      2.87 o 
   9   2   6       75.42       73.86      3.92 o 
  10   2   6        1.58       -0.92      1.82 o 
  11   2   6       11.39        8.96      3.38 o 
 -10   3   6       50.39       53.12      6.57 o 
  -9   3   6       29.32       22.18      3.07 o 
  -8   3   6        1.15       -0.56      3.06 o 
  -7   3   6        1.90       -2.94      1.47 o 
  -6   3   6        0.26       -0.39      1.27 o 
  -5   3   6        0.03       -0.49      1.16 o 
  -4   3   6        5.48        5.11      1.21 o 
  -3   3   6       23.41       33.46      1.58 o 
  -2   3   6      487.14      439.92      8.77 o 
  -1   3   6      786.94      831.85     27.64 o 
   0   3   6      621.32      618.49     14.46 o 
   1   3   6       27.74       30.19      3.50 o 
   2   3   6      736.15      766.75     32.20 o 
   3   3   6      799.56      765.31     14.00 o 
   4   3   6     1174.13     1154.53     19.07 o 
   5   3   6      451.37      458.72     10.36 o 
   6   3   6        7.86        9.30      1.12 o 
   7   3   6        4.48        4.11      1.21 o 
   8   3   6       37.63       37.49      2.63 o 
   9   3   6       73.78       61.39      3.09 o 
  10   3   6       57.99       49.09      3.83 o 
  11   3   6        1.57       -0.79      2.04 o 
  -9   4   6        3.86        2.22      3.78 o 
  -8   4   6       37.66       39.78      2.82 o 
  -7   4   6       21.65       19.80      2.37 o 
  -6   4   6       11.21        9.57      1.55 o 
  -5   4   6      167.61      162.40      4.27 o 
  -4   4   6       35.55       33.60      1.76 o 
  -3   4   6      332.07      377.87      6.77 o 
  -2   4   6        0.03        1.81      0.79 o 
  -1   4   6      399.03      415.40     11.91 o 
   0   4   6      818.54      820.15     14.71 o 
   1   4   6       12.66        7.37      0.64 o 
   2   4   6     1789.66     2130.55     59.39 o 
   3   4   6       86.76       48.79      7.42 o 
   4   4   6        1.74        0.01      0.92 o 
   5   4   6      476.11      548.83     12.07 o 
   6   4   6      282.22      286.50      6.38 o 
   7   4   6      232.11      219.45      5.48 o 
   8   4   6       39.25       47.25      2.56 o 
   9   4   6      158.76      162.12      5.21 o 
  10   4   6       20.10       29.16      3.01 o 
  11   4   6        5.53        1.19      2.34 o 
  -9   5   6        0.52        1.42      2.55 o 
  -8   5   6        0.00        0.96      4.18 o 
  -7   5   6       18.88       16.66      2.05 o 
  -6   5   6      161.09      167.55      4.79 o 
  -5   5   6       13.31       14.09      1.91 o 
  -4   5   6        2.58        2.58      1.47 o 
  -3   5   6       21.90       18.42      2.87 o 
  -2   5   6       31.07       28.65      2.34 o 
  -1   5   6       16.99       10.79      0.90 o 
   0   5   6      108.64      128.91      4.93 o 
   1   5   6      414.92      342.27     21.81 o 
   2   5   6      204.81      230.20      6.29 o 
   3   5   6        1.76       -0.77      0.63 o 
   5   5   6      220.32      216.36      8.88 o 
   6   5   6     1277.22     1354.43     33.13 o 
   7   5   6       51.79       61.25      2.63 o 
   8   5   6       23.74       28.34      2.24 o 
   9   5   6      302.63      308.28      7.89 o 
  10   5   6       11.34       13.82      1.99 o 
  -9   6   6        0.43        1.15      3.44 o 
  -8   6   6        0.39       -3.05      2.58 o 
  -7   6   6        1.75        2.20      4.46 o 
  -6   6   6        4.66       -2.27      2.01 o 
  -5   6   6       80.29       85.07      3.78 o 
  -4   6   6        4.02       -0.35      2.15 o 
  -3   6   6        0.08        0.52      1.15 o 
  -2   6   6        1.90        1.64      1.09 o 
  -1   6   6      111.92      103.30      3.63 o 
   0   6   6      351.31      319.27      9.79 o 
   1   6   6     1372.33     1425.69     88.72 o 
   2   6   6       24.20       27.91      2.90 o 
   3   6   6       42.23       50.22      2.85 o 
   4   6   6       67.96       84.64      7.83 o 
   5   6   6      789.96      783.90     19.76 o 
   6   6   6      692.49      698.78     18.17 o 
   7   6   6        2.12        3.33      2.14 o 
   8   6   6        1.71        1.50      1.66 o 
   9   6   6        2.86       -1.11      1.80 o 
  10   6   6        5.23        5.27      2.29 o 
  -8   7   6        3.64        0.91      4.80 o 
  -7   7   6       11.77        9.35      4.78 o 
  -6   7   6       12.11       13.67      3.48 o 
  -5   7   6      132.65      154.24      5.87 o 
  -4   7   6       37.13       33.20      2.79 o 
  -3   7   6       23.65       22.98      2.77 o 
  -2   7   6      170.04      188.36      6.10 o 
  -1   7   6       34.30       33.31      2.74 o 
   0   7   6       25.84       18.26      2.15 o 
   1   7   6       22.12       19.63      2.16 o 
   2   7   6        2.64        1.49      1.77 o 
   3   7   6      134.72      133.38      8.81 o 
   4   7   6       84.83       87.09      3.77 o 
   5   7   6      921.80      980.38     24.20 o 
   6   7   6      735.60      730.97     21.71 o 
   7   7   6       39.98       40.90      3.88 o 
   8   7   6        8.18       13.46      2.90 o 
   9   7   6        1.08        1.97      1.93 o 
  10   7   6        0.84        0.64      2.06 o 
  -7   8   6        1.92        1.26      4.08 o 
  -6   8   6       29.41       26.55      4.15 o 
  -5   8   6        3.51        4.10      2.82 o 
  -4   8   6       41.91       38.38      3.33 o 
  -3   8   6        3.52        4.09      1.72 o 
  -2   8   6        9.75       10.47      1.81 o 
  -1   8   6       82.53       66.91      4.40 o 
   0   8   6        1.25       -2.11      1.49 o 
   1   8   6        2.97        1.17      1.56 o 
   2   8   6      149.26      135.22      7.46 o 
   3   8   6       14.82       13.98      2.71 o 
   4   8   6      117.83      105.17      4.39 o 
   5   8   6       12.70       17.56      5.19 o 
   6   8   6      231.55      246.85      9.14 o 
   7   8   6        8.67        0.78      2.08 o 
   8   8   6       16.68       11.10      2.84 o 
   9   8   6        3.62        3.27      2.84 o 
  -7   9   6        0.13        3.28      4.79 o 
  -6   9   6       34.38       53.66      5.31 o 
  -5   9   6        2.68       -0.78      4.63 o 
  -4   9   6       13.99       11.71      2.59 o 
  -3   9   6       71.33       77.08      5.14 o 
  -2   9   6       13.23       10.72      1.86 o 
  -1   9   6       18.13       20.11      3.41 o 
   0   9   6      116.21      127.41      5.83 o 
   1   9   6        0.69       -0.75      1.61 o 
   2   9   6       21.44       20.85      3.30 o 
   3   9   6      364.06      364.94     14.86 o 
   4   9   6      253.10      239.78      8.31 o 
   5   9   6      290.55      268.29      9.39 o 
   6   9   6        0.21       -0.07      1.67 o 
   7   9   6       19.00       18.49      2.94 o 
   8   9   6       31.58       28.95      3.85 o 
   9   9   6       65.92       65.35      5.73 o 
  -6  10   6        0.99        8.35      5.86 o 
  -5  10   6        2.15        7.91      9.28 o 
  -4  10   6        0.96       -0.23      3.67 o 
  -3  10   6       55.70       64.13      4.30 o 
  -2  10   6       11.58        9.90      3.29 o 
  -1  10   6        4.25        2.24      2.46 o 
   0  10   6       35.10       35.83      3.23 o 
   1  10   6       18.09        9.10      2.13 o 
   2  10   6      117.99      123.45      6.16 o 
   3  10   6       29.20       19.76      5.16 o 
   4  10   6        3.60        0.14      3.89 o 
   5  10   6        2.07        0.52      1.98 o 
   6  10   6       25.16       21.52      4.33 o 
   7  10   6        5.16        6.42      2.47 o 
   8  10   6       23.49       25.57      3.77 o 
  -5  11   6        0.26        4.43      3.29 o 
  -4  11   6        3.80        4.33      4.68 o 
  -3  11   6        6.78        5.32      2.60 o 
  -2  11   6       14.42       13.21      4.04 o 
  -1  11   6        8.98        9.23      5.73 o 
   0  11   6       10.39       10.01      5.27 o 
   1  11   6       60.46       73.09      4.96 o 
   2  11   6      125.05      119.69      7.15 o 
   3  11   6       27.80       32.51      6.01 o 
   4  11   6       30.03       26.96      6.35 o 
   5  11   6       66.78       66.05      4.43 o 
   6  11   6       11.23       12.37      2.70 o 
   7  11   6        0.51       -2.73      2.23 o 
  -4  12   6        3.63        6.16      6.26 o 
  -3  12   6       12.89        9.93      3.81 o 
  -2  12   6        0.48        1.82      4.20 o 
  -1  12   6        1.68        6.28      3.84 o 
   0  12   6        1.17       -2.97      4.88 o 
   2  12   6       65.58       82.36      8.50 o 
   3  12   6        6.06        4.02      4.56 o 
   4  12   6       59.65       70.09      9.03 o 
   5  12   6       12.83       13.25      2.78 o 
   6  12   6        1.54        2.52      2.54 o 
  -2  13   6       17.54       31.07      8.19 o 
  -1  13   6        0.00        1.66     10.65 o 
   4  13   6       30.20       36.97      7.26 o 
   5  13   6        0.21        3.81      5.56 o 
  -3 -12   7        3.10        4.00      4.15 o 
  -2 -12   7       32.90       22.67      5.44 o 
  -1 -12   7        4.80        9.39      3.97 o 
   0 -12   7        1.52        2.02      3.85 o 
   1 -12   7        4.96        0.42      3.64 o 
   2 -12   7       63.84       43.65      5.70 o 
  -5 -11   7       99.44       96.99      9.07 o 
  -4 -11   7        8.21        4.49      4.07 o 
  -3 -11   7        0.06       -2.49      3.66 o 
  -2 -11   7       37.41       39.04      5.52 o 
  -1 -11   7        9.38       12.21      3.88 o 
   0 -11   7       28.68       31.29      4.97 o 
   1 -11   7       16.41       13.96      3.96 o 
   2 -11   7       13.53       15.77      4.34 o 
   3 -11   7       31.52       25.95      4.75 o 
   4 -11   7        0.09        0.22      7.89 o 
  -6 -10   7       11.43        8.51      4.24 o 
  -5 -10   7        1.32       -6.14      3.07 o 
  -4 -10   7       18.16       27.72      5.09 o 
  -3 -10   7       19.74       13.66      3.95 o 
  -2 -10   7        0.21       -2.23      3.17 o 
  -1 -10   7      275.54      278.05     13.36 o 
   0 -10   7        1.05        3.95      3.54 o 
   1 -10   7        0.50       -2.43      2.75 o 
   2 -10   7        1.00        1.80      3.25 o 
   3 -10   7        2.31       -4.37      6.89 o 
   4 -10   7       31.60       17.47      4.17 o 
   5 -10   7        7.05       -2.41     11.63 o 
  -7  -9   7        3.72       10.19      3.37 o 
  -6  -9   7        1.19       -1.46      2.64 o 
  -5  -9   7        0.91        8.13      2.95 o 
  -4  -9   7        2.37        1.49      3.18 o 
  -3  -9   7      126.25      129.02      8.91 o 
  -2  -9   7       62.58       66.81      6.90 o 
  -1  -9   7       47.88       44.10      5.17 o 
   1  -9   7       18.39       17.23      3.58 o 
   2  -9   7       11.44        3.87      2.60 o 
   3  -9   7       15.69        4.87      3.18 o 
   4  -9   7       34.42       32.41      4.96 o 
   5  -9   7      100.56      113.27      7.29 o 
   6  -9   7        2.53       -0.28      3.87 o 
  -8  -8   7       90.52      126.79      8.19 o 
  -7  -8   7       34.97       32.78      4.49 o 
  -6  -8   7       15.22       20.34      3.67 o 
  -5  -8   7        4.15        1.21      2.46 o 
  -4  -8   7       61.03       51.36      3.50 o 
  -3  -8   7        3.10        3.22      3.22 o 
  -2  -8   7        2.86        0.17      3.06 o 
  -1  -8   7      219.60      250.11     11.82 o 
   0  -8   7       15.40       11.03      3.10 o 
   1  -8   7       40.08       32.61      4.29 o 
   2  -8   7        0.10        1.27      2.51 o 
   3  -8   7        1.07        0.15      2.24 o 
   4  -8   7        6.74        4.18      2.85 o 
   5  -8   7        0.81       -2.27      3.01 o 
   6  -8   7        1.66       -2.80      3.46 o 
   7  -8   7       54.93       70.20      6.03 o 
  -8  -7   7      123.55      123.91      5.69 o 
  -7  -7   7       13.32       13.18      2.32 o 
  -6  -7   7        0.92       -1.79      1.57 o 
  -5  -7   7        4.40        8.23      1.79 o 
  -4  -7   7       17.42       21.99      1.87 o 
  -3  -7   7       16.61       17.00      2.25 o 
  -2  -7   7      292.49      305.35      8.61 o 
  -1  -7   7       47.82       59.73      6.10 o 
   0  -7   7        0.16       -3.34      1.67 o 
   1  -7   7       70.46       73.35      4.06 o 
   2  -7   7       37.07       31.21      2.74 o 
   3  -7   7        1.47        0.32      1.23 o 
   4  -7   7      128.24      144.59      4.71 o 
   5  -7   7       26.42       16.76      2.11 o 
   6  -7   7        0.58       -1.73      1.56 o 
   7  -7   7       31.82       20.11      2.54 o 
   8  -7   7       38.28       45.91      5.65 o 
  -9  -6   7        0.21        0.09      3.01 o 
  -8  -6   7        4.59        6.13      2.39 o 
  -7  -6   7       23.47       39.49      5.51 o 
  -6  -6   7      104.75      109.17      7.20 o 
  -5  -6   7       42.13       40.47      3.00 o 
  -4  -6   7      663.75      693.20     16.89 o 
  -3  -6   7       32.95       39.49      2.43 o 
  -2  -6   7      321.87      361.46      8.22 o 
  -1  -6   7       61.87       59.60      2.66 o 
   0  -6   7       29.59       24.82      1.80 o 
   1  -6   7       73.49       74.97      3.42 o 
   2  -6   7        5.96        4.08      1.42 o 
   3  -6   7        0.95        0.50      1.30 o 
   4  -6   7      105.87      114.88      4.14 o 
   5  -6   7       58.62       49.15      4.16 o 
   6  -6   7       28.42       32.70      2.69 o 
   7  -6   7       73.04       68.84      3.72 o 
   8  -6   7        0.27       -1.85      2.70 o 
   9  -6   7        7.86        5.81      2.84 o 
  -9  -5   7       40.12       43.55      5.91 o 
  -8  -5   7       49.85       56.09      7.05 o 
  -7  -5   7       65.20       71.63      4.48 o 
  -6  -5   7      119.68      118.09      5.28 o 
  -5  -5   7      133.98      145.33      5.65 o 
  -4  -5   7        8.39       11.37      1.91 o 
  -3  -5   7      128.60      141.05      4.31 o 
  -2  -5   7        3.88        1.08      1.06 o 
  -1  -5   7       90.17       88.86      3.68 o 
   0  -5   7      569.98      576.84     12.57 o 
   1  -5   7       69.25       65.88      3.53 o 
   2  -5   7      282.19      281.78     18.24 o 
   3  -5   7        0.18        2.36      1.19 o 
   4  -5   7        5.84        6.94      1.35 o 
   5  -5   7        0.08       -1.08      1.17 o 
   6  -5   7       36.40       32.64      2.56 o 
   7  -5   7       90.00       75.74      4.01 o 
   8  -5   7        5.47        2.97      3.76 o 
   9  -5   7       40.93       48.38      8.73 o 
  -9  -4   7        7.89       15.97      2.86 o 
  -8  -4   7        1.62        1.14      2.77 o 
  -7  -4   7       78.15       74.93      5.78 o 
  -6  -4   7      495.10      471.71     12.69 o 
  -5  -4   7       57.73       63.37      3.91 o 
  -4  -4   7      154.32      152.22     12.14 o 
  -3  -4   7       22.43       27.79      2.08 o 
  -2  -4   7     1208.23     1282.40     22.85 o 
  -1  -4   7       71.21       97.98      2.59 o 
   0  -4   7      217.53      200.61      4.14 o 
   1  -4   7      137.49      108.06      2.78 o 
   2  -4   7      123.88      108.53      4.00 o 
   3  -4   7      568.14      613.53     14.39 o 
   4  -4   7       23.72       15.33      1.78 o 
   5  -4   7       58.72       48.94      2.84 o 
   6  -4   7        0.36       -0.46      1.42 o 
   7  -4   7       22.91       17.36      2.28 o 
   8  -4   7       25.14       22.70      4.24 o 
   9  -4   7        1.95       -1.74      2.99 o 
  -9  -3   7        1.88       -2.21      2.15 o 
  -8  -3   7       90.09       87.32      4.79 o 
  -7  -3   7        0.09       -2.05      2.63 o 
  -6  -3   7        4.01        6.94      1.74 o 
  -5  -3   7        8.28        6.86      1.52 o 
  -4  -3   7     1553.92     1635.75     29.06 o 
  -3  -3   7      443.40      477.97      9.25 o 
  -2  -3   7      214.86      211.70      4.63 o 
  -1  -3   7      592.23      652.19     11.18 o 
   0  -3   7        3.26        0.02      0.86 o 
   1  -3   7     1362.36     1411.28     23.32 o 
   2  -3   7       84.16       70.26      2.82 o 
   3  -3   7      253.52      268.25      5.26 o 
   4  -3   7        1.86        2.33      0.90 o 
   5  -3   7       12.40       12.76      1.30 o 
   6  -3   7      282.94      289.58      6.06 o 
   7  -3   7       32.91       24.27      2.51 o 
   8  -3   7       10.69        5.38      3.01 o 
   9  -3   7        3.91        8.10      2.87 o 
  10  -3   7       10.02        4.17      6.63 o 
 -10  -2   7       48.97       48.45      7.18 o 
  -9  -2   7        8.91        5.48      2.09 o 
  -8  -2   7       58.71       71.53      4.88 o 
  -7  -2   7       41.32       36.82      2.80 o 
  -6  -2   7      138.85      166.53      5.53 o 
  -5  -2   7      709.95      724.95     13.84 o 
  -4  -2   7       35.30       41.72      1.96 o 
  -3  -2   7       49.94       52.53      1.91 o 
  -2  -2   7      946.43     1111.46     16.75 o 
  -1  -2   7        0.42        5.24      0.70 o 
   0  -2   7        8.46        2.31      0.58 o 
   1  -2   7     1043.34     1102.35     18.85 o 
   2  -2   7      530.86      470.23      7.01 o 
   3  -2   7     1392.30     1301.82     17.39 o 
   4  -2   7       37.12       28.15      1.77 o 
   5  -2   7      339.88      365.74      7.34 o 
   6  -2   7       36.64       33.38      2.01 o 
   7  -2   7       10.94        6.48      1.54 o 
   8  -2   7       27.79       21.66      2.15 o 
   9  -2   7       10.53       10.68      3.20 o 
  10  -2   7      100.20      104.92      5.37 o 
 -10  -1   7        2.02        0.88      2.61 o 
  -9  -1   7       98.00       96.34      4.53 o 
  -8  -1   7        2.90        5.54      1.76 o 
  -7  -1   7      151.80      162.94      4.88 o 
  -6  -1   7        1.06       -0.40      1.30 o 
  -5  -1   7        0.38       -0.33      1.02 o 
  -4  -1   7        3.87        9.14      1.34 o 
  -3  -1   7      897.17      888.37     17.08 o 
  -2  -1   7        8.26       11.30      0.87 o 
  -1  -1   7       24.87       11.79      0.78 o 
   0  -1   7      127.72      114.34      2.59 o 
   1  -1   7       44.74       33.94      1.17 o 
   2  -1   7       46.46       38.63      1.26 o 
   3  -1   7     2482.59     2318.03     43.78 o 
   4  -1   7      599.33      604.73     11.57 o 
   5  -1   7      357.78      357.40      5.80 o 
   6  -1   7      129.65      113.94      3.43 o 
   7  -1   7        0.12        0.00      1.29 o 
   8  -1   7       25.15       22.90      2.50 o 
   9  -1   7       30.43       22.84      2.30 o 
  10  -1   7      117.93      120.27     11.37 o 
 -10   0   7        1.55       -1.20      3.16 o 
  -9   0   7        7.87       12.20      3.98 o 
  -8   0   7       19.02       21.11      2.13 o 
  -7   0   7        5.43       -0.09      1.47 o 
  -6   0   7        1.15       -0.01      1.22 o 
  -5   0   7      547.49      577.45      9.34 o 
  -4   0   7       15.07       16.81      1.33 o 
  -3   0   7     1051.47     1207.14     18.57 o 
  -2   0   7     1528.51     1615.53     26.44 o 
  -1   0   7     3328.63     3624.53     66.41 o 
   0   0   7     4984.75     5367.80     86.35 o 
   1   0   7       19.47       34.29      1.34 o 
   2   0   7     5908.99     5369.53     89.42 o 
   3   0   7       61.84       54.77      1.56 o 
   4   0   7      170.48      204.17      4.21 o 
   5   0   7      512.59      499.27      9.07 o 
   6   0   7       61.17       48.18      1.88 o 
   7   0   7        5.35        5.85      1.24 o 
   8   0   7        4.04        0.19      1.26 o 
   9   0   7       91.42       97.44      4.57 o 
  10   0   7      325.08      363.79      8.94 o 
 -10   1   7        6.18        8.80      4.08 o 
  -9   1   7        4.34        3.08      2.60 o 
  -8   1   7       66.30       76.08      4.85 o 
  -7   1   7       52.86       54.52      5.66 o 
  -6   1   7       56.33       64.80      2.57 o 
  -5   1   7      300.99      343.36      7.56 o 
  -4   1   7     1031.81     1057.98     18.01 o 
  -3   1   7      155.58      149.91      3.13 o 
  -2   1   7     1162.58     1232.24     22.21 o 
  -1   1   7        5.08        6.44      0.73 o 
   0   1   7       13.74        8.95      0.67 o 
   1   1   7        6.58       13.30      0.72 o 
   2   1   7      552.11      428.49      7.34 o 
   3   1   7        0.42        0.27      0.52 o 
   4   1   7      493.24      493.28      8.07 o 
   5   1   7       32.65       27.61      1.32 o 
   6   1   7       77.58       66.20      2.24 o 
   7   1   7        7.19        3.62      1.00 o 
   8   1   7       10.74        9.32      2.25 o 
   9   1   7       13.36        7.68      2.01 o 
  10   1   7        5.22        3.14      2.33 o 
  11   1   7        2.05       -0.74      3.53 o 
  -9   2   7        0.55       -0.95      2.41 o 
  -8   2   7        1.06       -1.40      1.90 o 
  -7   2   7      188.58      182.58      5.48 o 
  -6   2   7      413.90      515.04     10.87 o 
  -5   2   7      296.43      287.75      6.12 o 
  -4   2   7      102.91       81.07      2.71 o 
  -3   2   7      149.23      133.15      3.24 o 
  -2   2   7     1117.04     1188.44     21.78 o 
  -1   2   7       93.21       98.33      2.85 o 
   0   2   7      174.70      159.82      3.88 o 
   1   2   7      498.56      532.49      8.83 o 
   2   2   7      740.15      706.67     11.86 o 
   3   2   7     1431.64     1551.47     28.10 o 
   4   2   7      104.46      129.31      2.99 o 
   5   2   7       73.51       85.97      2.53 o 
   6   2   7       52.43       59.19      2.36 o 
   7   2   7      499.30      528.31     10.90 o 
   8   2   7       38.49       31.81      2.20 o 
   9   2   7       89.52       79.63      4.11 o 
  10   2   7       15.90        8.86      2.18 o 
  11   2   7       33.19       26.22      4.82 o 
  -9   3   7        8.01        1.99      4.03 o 
  -8   3   7        5.47        5.39      2.54 o 
  -7   3   7       61.24       63.85      4.06 o 
  -6   3   7      316.44      351.27      7.59 o 
  -5   3   7       16.69       19.08      1.73 o 
  -4   3   7       35.32       49.50      2.94 o 
  -3   3   7       95.29       94.39      2.59 o 
  -2   3   7       17.64       26.71      1.72 o 
  -1   3   7      106.93       74.16      3.27 o 
   0   3   7       14.97        8.16      1.30 o 
   1   3   7     5152.54     4773.83    208.16 o 
   2   3   7      155.53      184.48      4.40 o 
   3   3   7       22.07       16.67      0.90 o 
   4   3   7        8.72        3.12      0.58 o 
   5   3   7      293.92      313.84      7.60 o 
   6   3   7       44.13       45.89      2.28 o 
   7   3   7       56.46       66.36      2.93 o 
   8   3   7       38.50       34.83      2.19 o 
   9   3   7      102.67      118.29      4.20 o 
  10   3   7       15.23       15.82      2.91 o 
  11   3   7        7.76        3.69      2.35 o 
  -9   4   7       12.72        9.84      4.97 o 
  -8   4   7       95.69      104.28      8.23 o 
  -7   4   7       36.73       38.55      2.69 o 
  -6   4   7       57.68       52.22      2.61 o 
  -5   4   7        9.72        5.21      1.29 o 
  -4   4   7      116.45      133.01      3.74 o 
  -3   4   7       92.91      124.33      3.59 o 
  -2   4   7       62.43       73.91      3.38 o 
  -1   4   7      369.37      354.69      9.38 o 
   0   4   7      836.31      796.36     16.92 o 
   1   4   7       67.75       53.14      2.18 o 
   2   4   7      119.65      119.87      4.57 o 
   3   4   7       30.63       66.16      4.69 o 
   4   4   7      282.52      308.77      8.64 o 
   5   4   7      249.10      211.89      4.83 o 
   6   4   7       26.60       32.60      1.80 o 
   7   4   7      313.53      309.82      7.02 o 
   8   4   7       73.17       68.44      3.95 o 
   9   4   7       16.11       13.66      1.86 o 
  10   4   7        9.21        3.33      2.03 o 
  -9   5   7        7.58       11.44      5.20 o 
  -8   5   7       94.37      100.50      7.10 o 
  -7   5   7      133.80      162.05      7.09 o 
  -6   5   7       55.42       43.44      2.39 o 
  -5   5   7        0.92        3.71      1.79 o 
  -4   5   7      179.11      193.41      7.68 o 
  -3   5   7      262.59      302.89      8.78 o 
  -1   5   7      141.21      105.88      3.05 o 
   0   5   7      140.62      110.70      2.75 o 
   1   5   7      397.84      490.97      9.18 o 
   2   5   7       62.36       66.09      2.18 o 
   3   5   7      349.42      350.15     10.99 o 
   4   5   7        2.77        0.25      0.75 o 
   5   5   7        5.99        2.61      1.28 o 
   6   5   7      478.58      477.61     13.20 o 
   7   5   7      179.51      204.65      5.13 o 
   8   5   7        6.83        6.19      1.47 o 
   9   5   7        8.05       12.34      2.27 o 
  10   5   7        4.00        5.82      1.75 o 
  -8   6   7        7.34        4.46      2.98 o 
  -7   6   7        3.47       -0.86      2.68 o 
  -6   6   7        0.13        0.46      2.14 o 
  -5   6   7        8.73        9.47      1.90 o 
  -4   6   7        5.56        4.55      1.99 o 
  -3   6   7       69.38       69.62      4.32 o 
  -2   6   7       30.72       37.03      2.92 o 
  -1   6   7      456.97      455.42      9.57 o 
   0   6   7      219.19      219.83      7.51 o 
   1   6   7       47.16       42.71      2.93 o 
   2   6   7      151.18      144.36      7.24 o 
   3   6   7        5.95        4.76      1.05 o 
   4   6   7      287.57      308.98     10.13 o 
   5   6   7        8.34       18.24      1.93 o 
   6   6   7       80.39       85.78      4.57 o 
   7   6   7      326.42      330.22     11.63 o 
   8   6   7       57.80       61.42      3.79 o 
   9   6   7       69.32       67.74      4.20 o 
  10   6   7      120.68      113.81      6.21 o 
  -8   7   7        7.38       12.47      4.65 o 
  -7   7   7       17.15       11.28      4.01 o 
  -6   7   7        5.18        8.37      3.38 o 
  -5   7   7      168.36      178.76      7.10 o 
  -4   7   7      121.67      129.74      5.52 o 
  -3   7   7      184.22      187.76      6.45 o 
  -2   7   7      646.93      648.57     16.58 o 
  -1   7   7      329.79      340.23      9.30 o 
   0   7   7      150.65      148.61      6.59 o 
   1   7   7       21.43       32.32      2.68 o 
   2   7   7       16.27       11.72      2.44 o 
   3   7   7      493.23      535.71     17.72 o 
   4   7   7       60.82       64.18      3.40 o 
   5   7   7      567.78      578.61     15.25 o 
   6   7   7      196.53      197.80      6.94 o 
   7   7   7      579.96      602.46     18.76 o 
   8   7   7       33.92       28.41      4.57 o 
   9   7   7       75.25       64.61      4.16 o 
  10   7   7        6.20        4.39      2.20 o 
  -7   8   7        5.57       11.06      4.67 o 
  -6   8   7        1.48        0.65      3.17 o 
  -5   8   7        6.51        8.57      3.39 o 
  -4   8   7       11.71       11.13      2.38 o 
  -3   8   7       15.15       13.33      3.58 o 
  -2   8   7       11.76        8.76      1.82 o 
  -1   8   7      198.96      218.64     10.10 o 
   0   8   7       28.38       34.84      3.48 o 
   1   8   7        0.28       -2.01      1.49 o 
   2   8   7       15.55       15.58      2.87 o 
   3   8   7      105.47      109.29      6.98 o 
   4   8   7        0.77       -0.38      1.17 o 
   5   8   7       42.40       31.27      2.49 o 
   6   8   7        8.97        3.59      2.57 o 
   7   8   7        1.55       -0.03      1.99 o 
   8   8   7       10.25       16.01      3.05 o 
   9   8   7       44.88       36.48      4.44 o 
  -7   9   7       20.85       21.22      4.48 o 
  -6   9   7       60.32       45.41      5.13 o 
  -5   9   7      115.02      121.40      6.61 o 
  -4   9   7       34.35       42.62      3.72 o 
  -3   9   7       19.13       13.22      2.73 o 
  -2   9   7      106.99      118.25      7.87 o 
  -1   9   7        6.58        5.05      2.95 o 
   0   9   7       41.29       37.98      3.30 o 
   1   9   7        9.88       12.80      2.26 o 
   2   9   7      480.58      505.52     15.28 o 
   3   9   7      257.67      239.12     11.15 o 
   4   9   7       24.76       22.62      2.08 o 
   5   9   7      100.64       94.43      5.01 o 
   6   9   7        5.14        4.31      1.93 o 
   7   9   7        0.63        1.24      2.11 o 
   8   9   7       30.69       27.95      4.21 o 
   9   9   7       39.85       50.80      5.03 o 
  -6  10   7        6.03        8.51      4.04 o 
  -5  10   7       15.36       17.04      4.71 o 
  -4  10   7        0.02       -0.45      2.49 o 
  -3  10   7       64.66       64.56      4.83 o 
  -2  10   7        0.51        1.32      2.06 o 
  -1  10   7        1.26        6.18      2.70 o 
   0  10   7        0.01       -1.08      1.90 o 
   1  10   7       15.86       11.86      2.43 o 
   2  10   7        0.02        0.08      2.04 o 
   3  10   7      146.70      143.40      8.66 o 
   4  10   7       51.77       62.20      8.16 o 
   5  10   7       38.31       42.50      3.63 o 
   6  10   7       19.40       16.47      2.70 o 
   7  10   7       17.86       19.34      3.19 o 
   8  10   7        8.90       13.70      3.10 o 
  -5  11   7        3.22        4.37      3.25 o 
  -4  11   7       20.92       16.96      6.41 o 
  -3  11   7       31.80       29.75      4.23 o 
  -2  11   7       27.68       28.89      7.51 o 
  -1  11   7       10.29       18.01      6.46 o 
   0  11   7        6.04        8.72      2.90 o 
   1  11   7        4.91        2.65      2.14 o 
   2  11   7      200.43      191.14      8.10 o 
   3  11   7       38.22       32.77      6.29 o 
   4  11   7        2.91        1.31      4.44 o 
   5  11   7       37.42       49.24      3.93 o 
   6  11   7       37.71       47.49      4.23 o 
   7  11   7       33.11       33.99      3.82 o 
  -4  12   7       17.82       14.13      7.52 o 
  -3  12   7        0.14       -1.75      4.67 o 
  -2  12   7        2.07        3.04      8.25 o 
  -1  12   7       13.80       18.03      7.08 o 
   0  12   7       52.89       45.66      8.44 o 
   1  12   7        3.32        9.48      5.12 o 
   2  12   7       55.49       66.68      5.61 o 
   3  12   7        2.50        5.21      3.12 o 
   4  12   7       55.47       75.86      9.85 o 
   5  12   7       47.34       47.28      7.97 o 
   6  12   7       63.74       67.28      4.90 o 
  -2  13   7        1.65        3.43     11.54 o 
  -1  13   7        0.14        1.81     10.51 o 
   0  13   7       42.12       43.43      8.86 o 
   4  13   7       11.61       12.44      5.64 o 
   5  13   7       10.07       20.09      6.74 o 
  -1 -12   8       16.39       16.98      4.89 o 
   0 -12   8        0.35       -0.14      4.15 o 
  -4 -11   8       10.65        9.13      4.19 o 
  -3 -11   8        5.09        2.92      4.08 o 
  -2 -11   8       27.65       32.05      6.02 o 
  -1 -11   8        3.68        5.60      3.94 o 
   0 -11   8       39.51       36.28      5.47 o 
   1 -11   8       72.76       53.67      6.09 o 
   2 -11   8      216.87      195.64     11.00 o 
   3 -11   8        1.08       -1.13      3.42 o 
  -6 -10   8       16.11       11.59      4.92 o 
  -5 -10   8       62.25       70.16      7.64 o 
  -4 -10   8      134.88      164.51     10.71 o 
  -3 -10   8        0.97       -2.31      3.29 o 
  -2 -10   8       40.87       44.60      5.94 o 
  -1 -10   8       37.42       32.05      5.00 o 
   0 -10   8       49.49       54.01      5.90 o 
   1 -10   8        3.68        2.48      3.20 o 
   2 -10   8       22.84       14.90      4.10 o 
   3 -10   8        8.66        4.77      3.80 o 
   4 -10   8       15.32        9.81      4.11 o 
   5 -10   8        6.26       -4.75     10.27 o 
  -7  -9   8       33.71       40.05      5.11 o 
  -6  -9   8       64.32       76.17      6.20 o 
  -5  -9   8        0.03        1.13      3.63 o 
  -4  -9   8        0.06       -4.15      3.39 o 
  -3  -9   8       24.34       19.53      4.31 o 
  -2  -9   8        1.33        0.66      3.42 o 
  -1  -9   8       64.73       62.53      6.60 o 
   0  -9   8      286.35      322.32     14.80 o 
   1  -9   8        7.12        1.88      2.90 o 
   2  -9   8       27.03       38.09      4.76 o 
   3  -9   8        3.06       -4.39      4.93 o 
   4  -9   8        5.85       -1.54      3.96 o 
   5  -9   8       30.75       19.28      3.98 o 
   6  -9   8        9.94        6.84      4.37 o 
  -7  -8   8        0.32       -0.24      2.80 o 
  -6  -8   8        6.60        1.99      3.36 o 
  -5  -8   8        0.06       -0.76      3.05 o 
  -4  -8   8       37.93       46.60      3.89 o 
  -3  -8   8       54.06       52.23      4.62 o 
  -2  -8   8        0.59       -0.32      2.41 o 
  -1  -8   8       75.79       74.48      6.62 o 
   0  -8   8       15.29       21.82      4.11 o 
   1  -8   8       36.42       39.90      3.36 o 
   2  -8   8       33.10       40.05      4.12 o 
   3  -8   8       13.79        8.37      2.43 o 
   4  -8   8       61.22       48.33      3.88 o 
   5  -8   8       86.42       92.04      9.57 o 
   6  -8   8       23.71       18.41      2.25 o 
   7  -8   8       46.41       40.60      5.38 o 
  -8  -7   8        0.31       -0.73      2.24 o 
  -7  -7   8       26.64       31.70      3.12 o 
  -6  -7   8       26.32       31.19      2.99 o 
  -5  -7   8       29.14       30.50      2.71 o 
  -4  -7   8       43.40       41.61      3.05 o 
  -3  -7   8       30.52       38.16      2.35 o 
  -2  -7   8      472.38      508.80     12.44 o 
  -1  -7   8     1186.48     1296.91     29.11 o 
   0  -7   8       65.30       59.08      2.98 o 
   1  -7   8       90.39       93.59      3.46 o 
   2  -7   8       48.36       37.78      2.30 o 
   3  -7   8      161.53      167.54      5.06 o 
   4  -7   8      184.93      172.82      5.33 o 
   5  -7   8       34.35       35.32      2.71 o 
   6  -7   8       16.54        9.72      2.32 o 
   7  -7   8        4.35        2.81      2.35 o 
   8  -7   8        1.19       -1.41      3.94 o 
  -8  -6   8      161.82      140.26      8.03 o 
  -7  -6   8       63.74       63.48      4.26 o 
  -6  -6   8       11.49       14.93      2.40 o 
  -5  -6   8       59.25       48.42      3.49 o 
  -4  -6   8      112.47       99.29      4.64 o 
  -3  -6   8      158.37      154.95      4.83 o 
  -2  -6   8      115.94      140.44      4.41 o 
  -1  -6   8        3.20        5.05      1.42 o 
   0  -6   8        0.35       -0.77      1.18 o 
   1  -6   8      141.92      132.33      4.20 o 
   2  -6   8      105.19      100.44      5.11 o 
   3  -6   8       15.06       15.48      1.75 o 
   4  -6   8        0.02       -1.87      1.58 o 
   5  -6   8       11.18        7.87      1.70 o 
   6  -6   8       38.69       38.73      2.95 o 
   7  -6   8        6.55        5.74      2.06 o 
   8  -6   8        8.61        3.66      3.72 o 
  -9  -5   8        0.26       -1.18      3.18 o 
  -8  -5   8       16.07       11.59      3.65 o 
  -7  -5   8       20.14       30.17      3.12 o 
  -6  -5   8       25.98       38.85      3.87 o 
  -5  -5   8       93.47       83.98      4.58 o 
  -4  -5   8      251.89      251.65      7.77 o 
  -3  -5   8      189.78      195.26      6.36 o 
  -2  -5   8      138.09      140.24      5.10 o 
  -1  -5   8      349.25      349.61      9.87 o 
   0  -5   8       17.25       12.41      2.52 o 
   1  -5   8        0.23       -0.35      1.02 o 
   2  -5   8       10.05       15.82      2.12 o 
   3  -5   8       46.64       54.16      2.82 o 
   4  -5   8       43.14       60.61      3.05 o 
   5  -5   8       42.69       46.47      2.82 o 
   6  -5   8      102.43       94.38      4.12 o 
   7  -5   8      234.83      265.56      7.66 o 
   8  -5   8        0.38       -0.64      2.85 o 
   9  -5   8        0.14        1.81      5.35 o 
  -9  -4   8      117.21      120.02      8.46 o 
  -8  -4   8       30.37       31.79      4.57 o 
  -7  -4   8       25.06       35.09      4.54 o 
  -6  -4   8      346.09      379.97     10.88 o 
  -5  -4   8      400.87      446.58     12.07 o 
  -4  -4   8       33.56       37.14      2.94 o 
  -3  -4   8      817.36      907.53     18.61 o 
  -2  -4   8      192.75      234.57      5.30 o 
  -1  -4   8      898.41      919.40     15.61 o 
   0  -4   8      381.02      366.15      7.42 o 
   1  -4   8        0.47       -0.37      0.97 o 
   2  -4   8      305.96      363.17      9.33 o 
   3  -4   8      116.87      120.04      6.29 o 
   4  -4   8        1.08        1.91      1.19 o 
   5  -4   8       52.03       51.37      2.89 o 
   6  -4   8        1.05       -0.54      1.81 o 
   7  -4   8       18.60       24.05      4.56 o 
   8  -4   8        3.97        2.25      3.58 o 
   9  -4   8       33.13       37.17      5.11 o 
  -9  -3   8      152.34      166.90      7.01 o 
  -8  -3   8        2.55        3.50      2.17 o 
  -7  -3   8      128.80      127.42      9.90 o 
  -6  -3   8        3.12        1.84      1.61 o 
  -5  -3   8        1.79        1.88      1.38 o 
  -4  -3   8        0.39        2.01      1.26 o 
  -3  -3   8      190.31      199.25      4.77 o 
  -2  -3   8      591.85      637.28     11.08 o 
  -1  -3   8       45.41       39.48      1.71 o 
   0  -3   8      730.93      692.00     11.76 o 
   1  -3   8      336.65      376.34      6.38 o 
   2  -3   8       84.78       84.23      3.11 o 
   3  -3   8        5.36        2.50      0.90 o 
   4  -3   8      411.55      386.47     11.75 o 
   5  -3   8        8.91        8.18      1.22 o 
   6  -3   8       46.80       43.75      2.15 o 
   7  -3   8        7.86        7.78      1.99 o 
   8  -3   8       15.15        7.52      2.86 o 
   9  -3   8        3.77        4.33      3.28 o 
  10  -3   8        1.75        0.80      4.14 o 
  -9  -2   8       17.37       21.16      3.32 o 
  -8  -2   8       14.82        7.04      2.11 o 
  -7  -2   8      178.12      195.29      6.29 o 
  -6  -2   8        6.89       14.78      2.14 o 
  -5  -2   8        5.37        4.73      1.52 o 
  -4  -2   8     1788.10     1966.83     34.71 o 
  -3  -2   8      907.70      990.54     15.24 o 
  -2  -2   8       54.39       52.33      1.77 o 
  -1  -2   8      118.93      154.08      3.08 o 
   0  -2   8      358.93      391.73      6.00 o 
   1  -2   8      553.48      538.75      7.98 o 
   2  -2   8     1733.86     1701.50     23.80 o 
   3  -2   8       50.90       76.61      1.89 o 
   4  -2   8      132.94      143.26      3.10 o 
   5  -2   8      123.66      108.67      4.36 o 
   6  -2   8        4.50        1.93      1.24 o 
   7  -2   8        3.76        3.97      1.48 o 
   8  -2   8       37.17       32.49      2.38 o 
   9  -2   8       23.38       20.98      3.61 o 
  10  -2   8      102.09      117.69      6.03 o 
  -9  -1   8        0.29       -2.08      2.14 o 
  -8  -1   8       10.21       10.23      1.90 o 
  -7  -1   8       55.15       63.29      3.28 o 
  -6  -1   8      261.13      294.28      6.98 o 
  -5  -1   8        0.03       -2.32      1.55 o 
  -4  -1   8      354.13      401.35      6.95 o 
  -3  -1   8      539.69      564.66     11.44 o 
  -2  -1   8       19.06       27.27      1.77 o 
  -1  -1   8      756.64      713.89     11.00 o 
   0  -1   8      533.83      520.95      8.19 o 
   1  -1   8        0.62        0.17      0.58 o 
   2  -1   8     2588.76     2533.00     38.41 o 
   3  -1   8      150.96      179.01      4.71 o 
   4  -1   8      267.45      280.68      5.34 o 
   5  -1   8      245.71      251.38      4.58 o 
   6  -1   8        4.05        1.59      1.08 o 
   7  -1   8        7.23        8.07      1.54 o 
   8  -1   8       16.31       15.72      1.90 o 
   9  -1   8        2.47        2.31      2.08 o 
  10  -1   8       27.79       36.35      4.18 o 
  -9   0   8        0.03       -2.12      2.02 o 
  -8   0   8        2.97        2.99      2.88 o 
  -7   0   8       53.53       55.80      2.95 o 
  -6   0   8        0.44       -1.84      1.30 o 
  -5   0   8      730.83      776.51     12.82 o 
  -4   0   8       53.06       49.31      2.68 o 
  -3   0   8       36.42       50.06      2.42 o 
  -2   0   8      574.65      605.73     11.56 o 
  -1   0   8      354.78      427.40      6.88 o 
   0   0   8      547.01      654.97     14.39 o 
   1   0   8     1791.25     1846.57     34.30 o 
   2   0   8      593.05      542.66      7.56 o 
   3   0   8      243.63      310.99      4.68 o 
   4   0   8       11.66        5.70      0.72 o 
   5   0   8      101.79       91.00      3.23 o 
   6   0   8      470.06      477.79      8.28 o 
   7   0   8       18.69       16.36      1.54 o 
   8   0   8      106.08      100.52      3.78 o 
   9   0   8      128.48      118.35      5.04 o 
  10   0   8       32.90       34.70      3.12 o 
  -9   1   8        0.20       -3.01      2.87 o 
  -8   1   8       20.01        9.51      4.42 o 
  -7   1   8        9.53        6.22      2.10 o 
  -6   1   8      175.82      189.11      4.70 o 
  -5   1   8       73.83       59.43      2.33 o 
  -4   1   8        7.42       11.54      1.08 o 
  -3   1   8        4.15       14.45      1.03 o 
  -2   1   8      206.98      213.03      4.35 o 
  -1   1   8     1051.82     1087.49     18.07 o 
   0   1   8       57.13       56.05      2.10 o 
   1   1   8       45.85       49.31      1.52 o 
   2   1   8      204.32      221.96      4.01 o 
   3   1   8      470.15      404.29      7.25 o 
   4   1   8       43.33       30.82      1.30 o 
   5   1   8       47.29       49.11      1.71 o 
   6   1   8        0.01       -0.96      0.79 o 
   7   1   8      128.89      123.96      3.57 o 
   8   1   8        8.33        1.70      1.60 o 
   9   1   8        1.10        1.88      1.97 o 
  10   1   8       12.67        5.44      2.89 o 
  -9   2   8        5.25        1.73      2.68 o 
  -8   2   8        0.03       -3.40      2.13 o 
  -7   2   8      201.08      256.16      6.76 o 
  -6   2   8      340.22      333.55      7.34 o 
  -5   2   8        2.72        0.50      1.33 o 
  -4   2   8       54.22       52.92      2.29 o 
  -3   2   8       15.37       21.82      1.62 o 
  -2   2   8     1158.33     1268.16     21.13 o 
  -1   2   8     3699.10     3931.54     77.16 o 
   0   2   8      325.71      410.23      7.17 o 
   1   2   8       54.22       31.48      1.18 o 
   2   2   8      478.65      642.86     11.78 o 
   3   2   8      665.76      683.77     12.90 o 
   4   2   8      175.45      161.45      3.56 o 
   5   2   8        0.03        0.27      0.73 o 
   6   2   8       16.62       12.54      1.35 o 
   7   2   8      238.68      241.36      5.97 o 
   8   2   8       64.98       67.56      3.15 o 
   9   2   8        6.52        8.46      1.97 o 
  10   2   8        5.52        6.75      2.10 o 
  -9   3   8       11.73        7.65      3.36 o 
  -8   3   8        5.04        3.02      2.50 o 
  -7   3   8       61.24       57.14      4.49 o 
  -6   3   8      167.47      176.81      4.90 o 
  -5   3   8        1.56        0.38      1.25 o 
  -4   3   8      265.44      312.47      7.90 o 
  -3   3   8       49.09       59.13      3.69 o 
  -2   3   8      299.85      304.64      5.23 o 
  -1   3   8      196.20      242.06      4.51 o 
   0   3   8       38.67       24.36      1.17 o 
   1   3   8        6.05        5.70      0.84 o 
   2   3   8      332.80      386.68      6.35 o 
   3   3   8      349.91      369.22      6.60 o 
   4   3   8      154.69      171.45      4.04 o 
   5   3   8      174.04      186.88      5.17 o 
   6   3   8      129.08      124.51      3.68 o 
   7   3   8       97.57       99.11      3.46 o 
   8   3   8      147.25      141.93      4.40 o 
   9   3   8       14.04       17.45      1.91 o 
  10   3   8        0.66       -3.01      1.80 o 
  -9   4   8       24.67       17.40      4.38 o 
  -8   4   8       82.93       87.19      8.07 o 
  -7   4   8       20.51       15.04      2.09 o 
  -6   4   8       32.76       24.22      2.01 o 
  -5   4   8        1.79        3.21      1.31 o 
  -4   4   8       19.87       21.79      1.60 o 
  -3   4   8       75.39       65.33      2.53 o 
  -2   4   8      710.09      753.15     16.02 o 
  -1   4   8      116.75      124.53      6.49 o 
   0   4   8       37.61       35.77      2.05 o 
   1   4   8     1441.93     1493.49     35.33 o 
   2   4   8       25.52       26.42      2.18 o 
   3   4   8       10.07       22.50      1.85 o 
   4   4   8       39.97       54.93      1.93 o 
   5   4   8      157.27      180.23      4.34 o 
   6   4   8      308.54      297.26      6.61 o 
   7   4   8        0.07       -1.38      1.08 o 
   8   4   8       48.45       51.21      3.47 o 
   9   4   8        4.03        3.09      1.45 o 
  10   4   8       51.44       56.49      6.93 o 
  -9   5   8       40.82       38.68      6.10 o 
  -8   5   8      179.64      223.61     16.15 o 
  -7   5   8      123.07      132.49      5.75 o 
  -6   5   8        1.04       -2.71      1.35 o 
  -5   5   8        6.20        9.14      1.40 o 
  -4   5   8       97.42      113.97      4.28 o 
  -3   5   8       67.52       67.67      3.92 o 
  -2   5   8       22.72       13.60      4.44 o 
  -1   5   8      774.80      810.98     37.64 o 
   0   5   8       44.78       51.31      1.97 o 
   1   5   8       10.49       21.10      1.44 o 
   2   5   8      611.00      630.59     11.79 o 
   4   5   8      219.99      119.89      8.74 o 
   5   5   8        3.14        5.09      1.38 o 
   6   5   8        1.24       -0.26      1.10 o 
   7   5   8      184.04      186.29      4.78 o 
   8   5   8       18.55       18.39      1.71 o 
   9   5   8        0.02       -0.97      1.40 o 
  10   5   8      111.11      111.46      4.47 o 
  -8   6   8       13.75       12.72      3.06 o 
  -7   6   8        4.09        5.56      2.63 o 
  -6   6   8       13.34        9.31      2.28 o 
  -5   6   8       70.86       77.28      5.88 o 
  -4   6   8       14.51       11.96      2.26 o 
  -3   6   8        0.38       20.98      4.56 o 
  -2   6   8        7.09        8.37      1.55 o 
  -1   6   8       12.51        4.66      2.11 o 
   0   6   8       16.98       17.41      1.09 o 
   1   6   8       80.14       79.79      2.98 o 
   2   6   8       39.87       38.97      2.06 o 
   3   6   8       32.12       24.32      2.66 o 
   4   6   8       10.62       17.03      1.70 o 
   5   6   8       48.65       54.96      3.53 o 
   6   6   8        9.18       15.09      2.09 o 
   7   6   8        5.17        4.26      1.77 o 
   8   6   8       27.53       27.28      4.09 o 
   9   6   8        1.17        1.11      1.85 o 
  10   6   8        5.73        1.44      2.73 o 
  -8   7   8       23.42       18.44      3.90 o 
  -7   7   8       15.87        8.55      3.82 o 
  -6   7   8        1.30       -2.64      2.32 o 
  -5   7   8       25.45       27.66      2.92 o 
  -4   7   8       44.27       49.46      7.43 o 
  -3   7   8      149.34      178.67      6.33 o 
  -2   7   8      130.15      159.64      5.67 o 
  -1   7   8      182.03      192.03      6.12 o 
   0   7   8       15.71       12.80      2.90 o 
   1   7   8       76.19       86.33      4.70 o 
   2   7   8        3.86        1.01      1.52 o 
   3   7   8       28.40       33.33      3.36 o 
   4   7   8      569.13      582.15     15.21 o 
   5   7   8        0.39       -0.28      1.25 o 
   6   7   8      267.76      264.16      8.47 o 
   7   7   8        8.75        5.75      2.38 o 
   8   7   8       21.32       29.03      3.64 o 
   9   7   8       10.26        4.68      2.06 o 
  10   7   8        3.48        5.80      2.37 o 
  -7   8   8        9.69       10.83      5.25 o 
  -6   8   8        0.22       -0.07      4.79 o 
  -5   8   8        3.31        1.34      3.07 o 
  -4   8   8        1.26        0.16      2.10 o 
  -3   8   8       27.14       26.73      2.66 o 
  -2   8   8       70.02       59.15      3.55 o 
  -1   8   8        3.01        0.63      1.43 o 
   0   8   8      121.63      155.29      6.59 o 
   1   8   8       39.38       42.94      3.42 o 
   2   8   8       52.33       36.46      3.19 o 
   3   8   8       97.23      116.40      7.29 o 
   4   8   8       17.02       20.46      1.99 o 
   5   8   8       32.72       31.73      3.63 o 
   6   8   8       69.90       69.61      4.67 o 
   7   8   8       88.84      114.40      6.16 o 
   8   8   8       83.21       74.19      7.96 o 
   9   8   8       50.22       46.73      4.72 o 
  -6   9   8        5.73        8.28      6.07 o 
  -5   9   8       18.55       27.70      4.06 o 
  -4   9   8        8.55       10.73      2.97 o 
  -3   9   8        1.32       -0.63      1.86 o 
  -2   9   8      158.24      172.53      6.16 o 
  -1   9   8        4.45        7.30      2.69 o 
   0   9   8        7.66        7.35      2.25 o 
   1   9   8       50.98       45.52      3.72 o 
   2   9   8        0.22       -1.51      1.93 o 
   3   9   8      302.03      306.16     13.21 o 
   4   9   8      204.55      212.25      6.88 o 
   5   9   8       15.15       22.54      2.66 o 
   6   9   8       10.67       11.23      2.35 o 
   7   9   8        8.15        4.27      2.32 o 
   8   9   8        4.43        3.85      3.88 o 
   9   9   8        0.35       -2.13      2.53 o 
  -6  10   8        2.25        4.35      3.54 o 
  -5  10   8        0.18       -1.42      3.18 o 
  -4  10   8        1.28        0.55      2.49 o 
  -3  10   8       17.04       19.34      3.22 o 
  -2  10   8        0.05       -3.83      1.92 o 
  -1  10   8        0.02        3.45      2.73 o 
   0  10   8       27.20       22.36      3.02 o 
   1  10   8       27.89       30.36      3.31 o 
   2  10   8        7.81        3.31      2.33 o 
   3  10   8        2.86        8.09      3.12 o 
   4  10   8       32.68       25.65      5.80 o 
   5  10   8        0.07       -0.14      1.87 o 
   6  10   8       11.08        6.85      2.36 o 
   7  10   8      150.56      152.27      7.28 o 
   8  10   8       37.60       44.38      4.48 o 
  -5  11   8        4.84       14.00      3.77 o 
  -4  11   8       12.67       10.23      5.88 o 
  -3  11   8       16.22       15.14      5.09 o 
  -2  11   8        3.96       -0.19      2.49 o 
  -1  11   8        3.22        6.67      5.73 o 
   0  11   8        4.79        6.11      2.67 o 
   1  11   8       20.42       18.95      3.07 o 
   2  11   8        4.90        5.02      2.55 o 
   3  11   8      243.63      236.27     10.97 o 
   4  11   8        1.59        0.47      4.46 o 
   5  11   8        0.70       -0.46      1.98 o 
   6  11   8        5.20        9.23      3.51 o 
   7  11   8        1.24       -0.20      2.71 o 
  -3  12   8       12.23       12.24      6.21 o 
  -2  12   8        1.17       -3.58      2.53 o 
  -1  12   8       25.73       27.54      8.16 o 
   0  12   8        8.52        4.67      5.38 o 
   1  12   8       63.76       63.33      6.00 o 
   2  12   8        5.34        4.44      3.08 o 
   3  12   8        0.39        3.67      3.20 o 
   4  12   8       15.06       11.25      5.62 o 
   5  12   8       10.49       10.62      2.58 o 
   6  12   8      188.36      210.76      8.70 o 
  -1  13   8        3.53        2.40      6.68 o 
   0  13   8       20.04       16.07      7.11 o 
   3  13   8        0.87        3.02      4.14 o 
   4  13   8        1.77        3.45      3.39 o 
  -3 -11   9       14.44       13.27      4.70 o 
  -2 -11   9       81.21       96.69      9.29 o 
  -1 -11   9       84.42       90.45      8.37 o 
   0 -11   9        7.91        8.87      4.31 o 
   1 -11   9       76.56       76.09      7.76 o 
   2 -11   9       46.77       39.63      5.61 o 
   3 -11   9        0.04        3.08      4.04 o 
  -5 -10   9      112.94      121.61     10.51 o 
  -4 -10   9       16.90       17.29      4.77 o 
  -3 -10   9        0.12       -3.93      3.46 o 
  -2 -10   9        0.06       -2.90      3.84 o 
  -1 -10   9       99.23       99.79      8.11 o 
   0 -10   9       15.50       29.09      5.07 o 
   1 -10   9        0.32       -2.13      3.38 o 
   2 -10   9        1.62       -5.66      3.33 o 
   3 -10   9       60.47       47.61      5.95 o 
   4 -10   9       14.77        6.91     10.68 o 
  -6  -9   9       15.72       12.81      4.93 o 
  -5  -9   9      152.88      175.46     11.76 o 
  -4  -9   9      184.76      226.69      9.29 o 
  -3  -9   9        6.50        5.01      3.83 o 
  -2  -9   9        6.24       -1.96      3.72 o 
  -1  -9   9        1.00       -2.22      3.47 o 
   0  -9   9      900.63      947.01     35.81 o 
   1  -9   9      107.34      111.24      7.99 o 
   2  -9   9       78.98       95.28      7.39 o 
   3  -9   9       21.26       16.82      5.65 o 
   4  -9   9        0.14       -4.50      2.77 o 
   5  -9   9       27.58       27.53      8.16 o 
   6  -9   9       66.20       57.09      7.15 o 
  -7  -8   9        7.98        2.47      3.16 o 
  -6  -8   9        1.01        1.52      2.83 o 
  -5  -8   9        7.47        5.92      2.93 o 
  -4  -8   9       22.03       36.21      5.41 o 
  -3  -8   9       12.31       19.19      3.07 o 
  -2  -8   9      418.41      450.64     14.45 o 
  -1  -8   9       13.95       11.65      2.78 o 
   0  -8   9      270.91      294.60     10.29 o 
   1  -8   9       80.49       85.38      5.07 o 
   2  -8   9        0.93       -1.82      2.07 o 
   3  -8   9        1.03       -1.70      4.27 o 
   4  -8   9        1.92       -2.86      2.31 o 
   5  -8   9       15.37        5.24      2.27 o 
   6  -8   9       74.53       69.63      3.76 o 
   7  -8   9        6.70       -0.18      3.77 o 
  -8  -7   9       90.90      106.63     11.86 o 
  -7  -7   9        1.03        0.08      2.03 o 
  -6  -7   9       24.30       17.57      2.58 o 
  -5  -7   9       29.06       37.02      3.08 o 
  -4  -7   9        1.56        1.49      1.68 o 
  -3  -7   9      137.74      144.68      4.80 o 
  -2  -7   9        4.09        3.66      1.70 o 
  -1  -7   9      345.09      397.34     10.17 o 
   0  -7   9        1.86        1.02      1.85 o 
   1  -7   9       11.98        4.56      2.46 o 
   2  -7   9       41.94       47.33      3.38 o 
   3  -7   9        1.47        2.41      1.47 o 
   4  -7   9       12.11       10.79      1.87 o 
   5  -7   9        1.51        2.81      1.68 o 
   6  -7   9       38.02       45.41      3.63 o 
   7  -7   9        0.50       -1.40      2.60 o 
  -8  -6   9       10.97        4.66      3.91 o 
  -7  -6   9        1.53        0.30      2.21 o 
  -6  -6   9        9.67        7.16      2.27 o 
  -5  -6   9        7.00        3.46      2.05 o 
  -4  -6   9        6.78        1.71      2.19 o 
  -3  -6   9       30.02       31.19      2.32 o 
  -2  -6   9     1217.61     1349.40     27.16 o 
  -1  -6   9      166.45      175.34      5.59 o 
   0  -6   9        2.65       -0.27      1.46 o 
   1  -6   9      156.56      135.39      5.28 o 
   2  -6   9      148.32      135.00      4.46 o 
   3  -6   9      336.30      343.29      8.51 o 
   4  -6   9        6.44        9.97      2.06 o 
   5  -6   9       51.43       45.25      3.44 o 
   6  -6   9        4.30       -2.41      2.80 o 
   7  -6   9       13.21       10.57      4.85 o 
   8  -6   9        0.31       -3.82      3.01 o 
  -8  -5   9       46.44       51.79     11.23 o 
  -7  -5   9      149.54      148.46      8.09 o 
  -6  -5   9        6.15        7.07      2.48 o 
  -5  -5   9       71.76       69.85      4.18 o 
  -4  -5   9       13.13       19.56      2.42 o 
  -3  -5   9      710.95      764.14     18.54 o 
  -2  -5   9       27.28       37.26      2.31 o 
  -1  -5   9       91.15      103.89      3.67 o 
   0  -5   9      190.54      159.37      4.60 o 
   1  -5   9      175.49      167.33      6.16 o 
   2  -5   9      628.90      685.58     14.90 o 
   3  -5   9      518.45      485.34     11.16 o 
   4  -5   9       64.47       70.46      3.33 o 
   5  -5   9        0.35       -0.91      1.91 o 
   6  -5   9        0.69       -3.26      1.63 o 
   7  -5   9        0.40       -3.30      2.27 o 
   8  -5   9        2.88        2.55      3.31 o 
   9  -5   9       10.74        7.54      5.22 o 
  -9  -4   9       81.72       73.13      4.89 o 
  -8  -4   9        9.42        6.45      3.52 o 
  -7  -4   9       30.82       39.78      5.12 o 
  -6  -4   9       31.74       35.78      4.10 o 
  -5  -4   9      121.60      149.09      6.02 o 
  -4  -4   9      234.62      247.73      7.79 o 
  -3  -4   9     1227.87     1314.24     26.37 o 
  -2  -4   9      588.04      633.98     12.13 o 
  -1  -4   9      247.89      235.45      8.23 o 
   0  -4   9       19.42       15.98      1.22 o 
   1  -4   9      135.59      149.89      4.53 o 
   2  -4   9      317.92      348.41     10.61 o 
   3  -4   9      107.30       99.05      5.54 o 
   4  -4   9        3.22        5.04      1.48 o 
   5  -4   9        0.09       -1.37      1.43 o 
   6  -4   9      203.79      214.12      6.43 o 
   7  -4   9      157.91      184.26      7.50 o 
   8  -4   9        0.03       -2.33      2.53 o 
   9  -4   9        4.05        2.01      4.35 o 
  -9  -3   9        0.86        0.45      2.47 o 
  -8  -3   9       52.16       52.13      4.08 o 
  -7  -3   9        1.61        0.82      3.07 o 
  -6  -3   9        9.82       11.02      2.46 o 
  -5  -3   9      267.46      256.50      6.23 o 
  -4  -3   9        5.80        9.56      1.58 o 
  -3  -3   9       10.92       15.58      1.49 o 
  -2  -3   9       52.77       66.61      2.44 o 
  -1  -3   9        0.02       -0.69      0.74 o 
   0  -3   9      666.72      568.97      9.28 o 
   1  -3   9       92.71       69.71      2.06 o 
   2  -3   9      503.56      498.28      8.28 o 
   3  -3   9      637.80      662.21     15.08 o 
   4  -3   9       92.02       90.68      3.45 o 
   5  -3   9      236.21      210.37      4.78 o 
   6  -3   9       45.71       48.52      2.62 o 
   7  -3   9      125.44      125.23      5.12 o 
   8  -3   9        2.89        3.31      3.02 o 
   9  -3   9        2.28       -2.85      2.40 o 
  -9  -2   9       63.47       53.48      3.67 o 
  -8  -2   9        9.46       12.13      2.30 o 
  -7  -2   9      184.34      209.53      5.75 o 
  -6  -2   9      131.66      130.67      4.98 o 
  -5  -2   9      730.25      779.23     17.23 o 
  -4  -2   9     2209.62     2481.05     43.43 o 
  -3  -2   9        3.83        3.86      1.07 o 
  -2  -2   9       86.14       80.79      2.29 o 
  -1  -2   9       12.97       11.00      0.91 o 
   0  -2   9      301.72      284.12      4.96 o 
   1  -2   9      637.65      623.28      9.79 o 
   2  -2   9      170.85      169.80      3.61 o 
   3  -2   9      730.61      722.09     12.16 o 
   4  -2   9       31.44       36.39      2.12 o 
   5  -2   9        2.42        1.78      1.07 o 
   6  -2   9        0.20        1.03      1.25 o 
   7  -2   9       13.17        8.10      1.65 o 
   8  -2   9       20.32       13.18      1.98 o 
   9  -2   9       22.03       22.79      3.73 o 
  10  -2   9        7.02        3.69      5.40 o 
  -9  -1   9       27.79       25.35      5.38 o 
  -8  -1   9       32.17       32.54      2.56 o 
  -7  -1   9       10.76        7.02      1.77 o 
  -6  -1   9      631.87      674.95     13.69 o 
  -5  -1   9      478.03      531.92     12.46 o 
  -4  -1   9        1.70        0.23      1.11 o 
  -3  -1   9      594.52      655.44     10.50 o 
  -2  -1   9       49.12       41.06      2.14 o 
  -1  -1   9      206.38      187.31      4.48 o 
   0  -1   9     1113.22     1185.76     19.73 o 
   1  -1   9      372.87      339.46      5.97 o 
   2  -1   9      271.38      307.05      5.97 o 
   3  -1   9       76.15       56.37      2.00 o 
   4  -1   9      156.26      144.76      3.87 o 
   5  -1   9        2.90        0.53      0.87 o 
   6  -1   9        1.50       -1.16      1.14 o 
   7  -1   9        2.07        1.13      1.37 o 
   8  -1   9      103.87      114.47      4.16 o 
   9  -1   9       84.60       92.44      4.46 o 
  10  -1   9        6.20        8.11      4.14 o 
  -9   0   9        8.62        4.81      2.38 o 
  -8   0   9        4.69        0.36      2.02 o 
  -7   0   9       24.01       23.20      2.19 o 
  -6   0   9      414.50      432.50      9.41 o 
  -5   0   9     1690.09     1934.09     30.02 o 
  -4   0   9      174.76      176.43      5.14 o 
  -3   0   9       69.16       87.06      3.00 o 
  -2   0   9       51.21       67.88      2.05 o 
  -1   0   9        0.15        0.17      0.58 o 
   0   0   9       45.14       55.69      2.20 o 
   1   0   9       16.27       10.88      0.78 o 
   2   0   9       34.91       48.48      1.47 o 
   3   0   9     1808.35     1691.68     22.43 o 
   4   0   9        2.80       -0.15      0.50 o 
   5   0   9      158.50      146.42      3.65 o 
   6   0   9       80.97       89.68      2.72 o 
   7   0   9        5.06        3.70      1.24 o 
   8   0   9       49.54       50.36      3.22 o 
   9   0   9       55.64       66.36      4.94 o 
  10   0   9        0.88       -3.72      2.22 o 
  -9   1   9        8.39        5.16      2.71 o 
  -8   1   9       50.60       58.32      5.16 o 
  -7   1   9       17.40       20.98      4.47 o 
  -6   1   9      147.76      176.58      4.59 o 
  -5   1   9        0.28       -0.60      0.96 o 
  -4   1   9      141.41      157.11      4.28 o 
  -3   1   9      127.42      165.91      3.65 o 
  -2   1   9      159.07      170.79      3.41 o 
  -1   1   9       99.89      109.33      4.38 o 
   0   1   9      915.92      884.93     15.97 o 
   1   1   9      125.56      129.54      2.72 o 
   2   1   9      139.93      145.94      2.99 o 
   3   1   9       60.82       54.92      1.85 o 
   4   1   9        0.20       -0.78      0.68 o 
   5   1   9      313.09      343.78      6.12 o 
   6   1   9      303.53      345.49      6.91 o 
   7   1   9        2.47        0.69      1.20 o 
   8   1   9        0.05        0.14      1.57 o 
   9   1   9       52.31       45.76      3.72 o 
  10   1   9        9.19        4.31      2.42 o 
  -9   2   9        0.80       -3.61      3.59 o 
  -8   2   9        0.09       -4.26      2.13 o 
  -7   2   9      114.47      116.65      6.79 o 
  -6   2   9       56.00       60.04      4.31 o 
  -5   2   9       15.00       16.86      1.83 o 
  -4   2   9        2.65        0.28      1.32 o 
  -3   2   9       40.76       47.92      2.18 o 
  -2   2   9       29.33       25.18      1.50 o 
  -1   2   9      388.18      350.48      7.10 o 
   0   2   9      667.84      712.95     13.37 o 
   1   2   9       71.71       91.76      2.36 o 
   2   2   9      965.69      914.58     16.54 o 
   3   2   9       15.09       23.62      1.12 o 
   4   2   9      225.93      236.33      5.30 o 
   5   2   9       47.49       60.95      2.51 o 
   6   2   9       17.34       14.40      1.44 o 
   7   2   9       47.48       43.21      2.38 o 
   8   2   9       41.30       41.88      2.52 o 
   9   2   9       48.27       50.09      3.27 o 
  10   2   9       32.59       30.51      3.17 o 
  -9   3   9        9.93       15.97      3.39 o 
  -8   3   9       68.96       75.43      8.90 o 
  -7   3   9      104.93      118.77      7.27 o 
  -6   3   9      137.52      145.54      4.48 o 
  -5   3   9        3.66        1.90      1.31 o 
  -4   3   9       33.74       26.22      1.81 o 
  -3   3   9      325.29      367.65      8.82 o 
  -2   3   9      215.01      199.59      5.37 o 
  -1   3   9       22.01       19.91      0.96 o 
   0   3   9       50.75       51.77      1.52 o 
   1   3   9       20.57       24.26      1.46 o 
   2   3   9       30.54       29.15      1.14 o 
   3   3   9       14.22       11.71      0.94 o 
   4   3   9       53.14       42.29      1.87 o 
   5   3   9      163.94      165.79      4.21 o 
   6   3   9        4.12        3.68      1.14 o 
   7   3   9       75.43       87.30      3.36 o 
   8   3   9        6.51        3.99      1.38 o 
   9   3   9        0.08       -2.12      1.31 o 
  10   3   9       22.41       23.32      2.63 o 
  -9   4   9       32.33       29.34      3.69 o 
  -8   4   9       60.15       69.28      8.09 o 
  -7   4   9       58.57       56.90      5.69 o 
  -6   4   9        3.10        2.27      1.49 o 
  -5   4   9        5.85        2.81      1.35 o 
  -4   4   9      235.78      259.17      6.06 o 
  -3   4   9      114.28      135.61      3.68 o 
  -2   4   9      233.46      252.17      7.30 o 
  -1   4   9       10.08        4.23      1.27 o 
   0   4   9      372.93      227.14     22.36 o 
   1   4   9       12.28        5.75      4.73 o 
   2   4   9      304.83      279.89      6.90 o 
   3   4   9      322.85      369.63      8.41 o 
   4   4   9      221.60      277.80      5.87 o 
   5   4   9       89.77       84.12      2.77 o 
   6   4   9        0.17       -1.34      0.92 o 
   7   4   9      330.39      341.74      7.67 o 
   8   4   9       21.92       23.65      1.95 o 
   9   4   9       15.30       13.04      1.80 o 
  10   4   9        0.30       -2.52      1.87 o 
  -8   5   9       92.59      136.62     11.80 o 
  -7   5   9       32.78       24.52      3.58 o 
  -6   5   9       49.19       55.46      4.58 o 
  -5   5   9       46.24       52.26      3.36 o 
  -4   5   9        4.87        5.41      1.73 o 
  -3   5   9        0.47       -0.60      1.66 o 
  -2   5   9       12.43        6.72      2.96 o 
   0   5   9      451.87      415.98     28.18 o 
   1   5   9       82.40       67.96      2.79 o 
   2   5   9      644.21      389.13     14.50 o 
   3   5   9        0.75        0.01      0.43 o 
   4   5   9      251.17      221.10      9.64 o 
   5   5   9       27.26       17.40      2.05 o 
   6   5   9       22.90       18.58      1.78 o 
   7   5   9       17.53       19.14      1.53 o 
   8   5   9        0.37        0.42      1.22 o 
   9   5   9        4.91        1.88      1.49 o 
  10   5   9      141.31      149.59      5.21 o 
  -8   6   9       55.32       58.94      5.05 o 
  -7   6   9       22.69       22.58      3.80 o 
  -6   6   9        0.17       -1.57      2.05 o 
  -5   6   9       26.22       28.86      2.95 o 
  -4   6   9       14.08       15.41      2.56 o 
  -3   6   9       55.77       75.92      4.21 o 
  -2   6   9       58.17       64.09      3.58 o 
  -1   6   9      251.93      282.69      9.10 o 
   0   6   9       60.89       78.00      3.19 o 
   1   6   9       80.41       78.15      4.80 o 
   2   6   9      125.46      151.75      4.52 o 
   3   6   9       23.44       41.08      3.06 o 
   4   6   9       39.68       31.22      2.45 o 
   5   6   9       25.85       15.76      1.97 o 
   6   6   9        0.01       -0.28      1.48 o 
   7   6   9       68.70       71.40      4.53 o 
   8   6   9       28.65       22.27      2.51 o 
   9   6   9        5.51        5.01      2.12 o 
  10   6   9       12.33       15.16      2.69 o 
  -7   7   9       19.09       27.94      6.52 o 
  -6   7   9        0.07       -1.42      2.40 o 
  -5   7   9        0.86       -0.71      2.31 o 
  -4   7   9       16.90       12.63      2.47 o 
  -3   7   9        0.68        3.75      1.86 o 
  -2   7   9      169.51      203.27      6.77 o 
  -1   7   9       79.99       87.07      4.01 o 
   0   7   9       13.51       19.36      1.67 o 
   1   7   9        6.36        3.87      1.24 o 
   2   7   9       17.91       16.48      1.50 o 
   3   7   9        3.54        2.67      1.22 o 
   4   7   9        0.16       -0.26      1.23 o 
   5   7   9       34.51       38.79      2.90 o 
   6   7   9       32.86       40.31      3.61 o 
   7   7   9      176.33      188.96      8.04 o 
   8   7   9       32.13       44.40      4.23 o 
   9   7   9      140.83      150.37      6.09 o 
  -7   8   9        7.90        9.33      9.76 o 
  -6   8   9        4.83        7.04      3.28 o 
  -5   8   9       10.05        7.68      2.97 o 
  -4   8   9        2.64        1.32      2.19 o 
  -3   8   9        1.64       -0.27      2.07 o 
  -2   8   9        0.09       -1.97      1.64 o 
  -1   8   9       42.49       33.84      3.96 o 
   0   8   9      173.53      169.42      7.15 o 
   1   8   9       10.40        4.95      2.31 o 
   2   8   9        0.05       -0.77      1.84 o 
   3   8   9      134.64      139.48      5.03 o 
   4   8   9      267.56      287.04      8.60 o 
   5   8   9        7.66        2.51      1.58 o 
   6   8   9       45.05       33.62      2.86 o 
   7   8   9        4.08        0.17      2.71 o 
   8   8   9        0.32       -0.76      2.92 o 
   9   8   9       14.49       15.42      3.33 o 
  -6   9   9        1.33        0.28      6.50 o 
  -5   9   9       41.36       35.71      3.96 o 
  -4   9   9       30.74       38.03      4.16 o 
  -3   9   9        0.12       -0.31      4.61 o 
  -2   9   9        3.55        1.13      2.11 o 
  -1   9   9        0.03        2.69      1.62 o 
   0   9   9       19.09       20.82      3.06 o 
   1   9   9        0.16        1.73      2.19 o 
   2   9   9       12.24       24.99      3.09 o 
   3   9   9       20.45       23.32      3.03 o 
   4   9   9        7.46        6.28      1.60 o 
   5   9   9       40.96       38.64      3.11 o 
   6   9   9       85.68       99.95      5.51 o 
   7   9   9        6.61        8.30      2.52 o 
   8   9   9        7.16        6.20      2.91 o 
  -5  10   9        0.71        2.32      2.93 o 
  -4  10   9        2.02        4.70      2.62 o 
  -3  10   9        0.00        1.53      2.72 o 
  -2  10   9        8.37       13.23      2.34 o 
  -1  10   9        1.68        3.68      2.70 o 
   0  10   9       19.99       15.76      3.10 o 
   1  10   9       34.35       36.51      3.65 o 
   2  10   9       59.32       62.05      4.63 o 
   3  10   9        8.34        9.00      2.77 o 
   4  10   9        0.04        0.18      1.51 o 
   5  10   9        6.02        7.71      2.17 o 
   6  10   9       15.52       15.75      2.72 o 
   7  10   9      131.44      147.25      7.17 o 
   8  10   9       15.05       18.76      4.35 o 
  -4  11   9        2.09        4.96      4.53 o 
  -3  11   9        6.98       10.31      3.42 o 
  -2  11   9       18.53       24.62      6.52 o 
  -1  11   9       34.91       48.12     13.65 o 
   0  11   9       18.24       17.25      4.59 o 
   1  11   9        1.57        3.34      2.38 o 
   2  11   9       24.94       21.67      3.30 o 
   3  11   9        0.00       -0.05      2.50 o 
   4  11   9        7.02        9.15      5.24 o 
   5  11   9       15.57       18.32      3.71 o 
   6  11   9       15.43       12.03      3.93 o 
   7  11   9       72.21       70.57      5.21 o 
  -3  12   9        1.92        4.81      8.13 o 
  -2  12   9        4.04        2.39      6.52 o 
  -1  12   9       24.43       26.78      8.18 o 
   0  12   9        0.34        2.89      5.65 o 
   1  12   9       69.70       70.65      5.18 o 
   2  12   9        0.25       -0.62      2.56 o 
   3  12   9        0.42        2.41      3.11 o 
   4  12   9       39.93       43.48      5.26 o 
   5  12   9       10.84       11.00      5.81 o 
   6  12   9       59.07       59.15     12.18 o 
  -1  13   9        1.13       -4.56      6.15 o 
   0  13   9        0.00       -1.58      5.80 o 
   1  13   9       67.42       91.18     13.45 o 
   3  13   9        0.43        7.03      3.66 o 
   4  13   9        3.80        4.48      3.90 o 
  -2 -11  10        4.57        0.99      4.19 o 
  -1 -11  10        4.71        0.68      4.17 o 
   0 -11  10        0.46        1.87      4.13 o 
   1 -11  10      124.95      131.74      9.71 o 
   2 -11  10       53.52       26.66      5.32 o 
  -4 -10  10        2.00       -3.50      3.77 o 
  -3 -10  10        5.87        5.54      4.27 o 
  -2 -10  10       69.50       60.90      7.40 o 
  -1 -10  10       23.32       27.99      5.50 o 
   0 -10  10       76.13       91.11      8.05 o 
   1 -10  10        1.60        0.81      3.92 o 
   2 -10  10       26.54       28.95      5.26 o 
   3 -10  10        8.87        7.04      4.19 o 
   4 -10  10        7.92        8.75      3.38 o 
  -5  -9  10        0.19        2.69      4.25 o 
  -4  -9  10        9.83       14.36      4.60 o 
  -3  -9  10        7.91       11.44      3.04 o 
  -2  -9  10        3.00        1.86      3.43 o 
  -1  -9  10       58.67       80.19      9.03 o 
   0  -9  10      665.89      714.46     21.38 o 
   1  -9  10       34.96       35.93      3.98 o 
   2  -9  10        2.57        3.92      2.79 o 
   3  -9  10       43.05       30.73      4.03 o 
   4  -9  10        7.11        2.63      4.90 o 
   5  -9  10       15.75        7.50      5.74 o 
  -6  -8  10       15.01       22.04      2.67 o 
  -5  -8  10       52.23       71.48      4.53 o 
  -4  -8  10      101.56      118.37      9.50 o 
  -3  -8  10       44.88       53.94      4.65 o 
  -2  -8  10       11.60       12.04      2.93 o 
  -1  -8  10      402.28      445.60     15.01 o 
   0  -8  10        3.05        5.81      2.70 o 
   1  -8  10       87.32       82.34      5.39 o 
   2  -8  10       49.22       40.63      3.86 o 
   3  -8  10        3.01        0.46      2.51 o 
   4  -8  10        0.46       -2.93      3.19 o 
   5  -8  10        0.91       -1.41      3.20 o 
   6  -8  10        5.21        1.75      3.02 o 
  -7  -7  10       33.82       38.34      4.50 o 
  -6  -7  10       53.05       58.15      4.12 o 
  -5  -7  10       23.74       22.06      2.69 o 
  -4  -7  10       25.47       24.64      2.65 o 
  -3  -7  10      101.44      132.63      5.18 o 
  -2  -7  10      200.42      231.00      7.13 o 
  -1  -7  10      752.78      751.85     17.89 o 
   0  -7  10      350.43      358.40     11.52 o 
   1  -7  10      160.51      164.34      5.45 o 
   2  -7  10       51.70       44.15      2.71 o 
   3  -7  10        4.07        2.10      1.55 o 
   4  -7  10       85.84       92.89      4.02 o 
   5  -7  10        9.81        6.41      1.96 o 
   6  -7  10        0.67        2.41      3.03 o 
   7  -7  10       22.43       20.46     11.91 o 
  -8  -6  10        0.65       -1.87      3.22 o 
  -7  -6  10       12.21       13.85      3.54 o 
  -6  -6  10        0.12       -1.92      2.09 o 
  -5  -6  10       11.61        6.48      2.20 o 
  -4  -6  10      244.81      248.48      7.94 o 
  -3  -6  10       34.62       35.34      2.95 o 
  -2  -6  10       60.36       66.35      3.38 o 
  -1  -6  10        0.51        0.01      1.58 o 
   0  -6  10      122.92      127.97      4.76 o 
   1  -6  10        8.97        8.32      1.61 o 
   2  -6  10       30.21       29.70      2.24 o 
   3  -6  10       44.51       58.36      4.85 o 
   4  -6  10      249.91      264.02      7.26 o 
   5  -6  10       12.24        8.70      2.00 o 
   6  -6  10       66.28       68.29      3.78 o 
   7  -6  10        0.48        0.01      5.04 o 
   8  -6  10        2.38       -0.81      6.60 o 
  -8  -5  10        0.87        1.38      3.26 o 
  -7  -5  10       34.07       39.24      5.14 o 
  -6  -5  10       11.59        7.35      2.66 o 
  -5  -5  10        9.46       10.55      2.37 o 
  -4  -5  10        2.99        3.88      1.98 o 
  -3  -5  10       64.60       63.14      3.75 o 
  -2  -5  10        4.22        1.41      1.48 o 
  -1  -5  10        0.03       -0.46      1.33 o 
   0  -5  10        4.85        4.08      1.56 o 
   1  -5  10        2.70        1.06      1.19 o 
   2  -5  10       11.83       12.72      1.74 o 
   3  -5  10        1.38        3.38      1.47 o 
   4  -5  10       93.15       93.10      3.98 o 
   5  -5  10       22.00       18.50      2.19 o 
   6  -5  10        5.95       -2.55      1.81 o 
   7  -5  10       11.63       14.25      2.95 o 
   8  -5  10        3.32       -1.17      4.86 o 
  -8  -4  10      168.52      202.39     27.21 o 
  -7  -4  10       93.05       92.37      7.01 o 
  -6  -4  10        3.80        2.13      2.98 o 
  -5  -4  10      159.76      154.21      6.33 o 
  -4  -4  10      130.41      119.60      5.35 o 
  -3  -4  10      356.07      387.55     10.63 o 
  -2  -4  10      633.56      648.65     13.87 o 
  -1  -4  10      590.83      632.97     11.35 o 
   0  -4  10        2.26        2.43      1.04 o 
   1  -4  10       98.07      109.62      3.49 o 
   2  -4  10      581.17      585.53     12.06 o 
   3  -4  10      150.00      165.17      4.83 o 
   4  -4  10      119.73      123.13      6.17 o 
   5  -4  10       54.21       60.68      3.39 o 
   6  -4  10        3.54        2.27      2.26 o 
   7  -4  10        4.45       -2.13      2.34 o 
   8  -4  10       48.54       37.76      3.88 o 
   9  -4  10        4.82        3.63      5.38 o 
  -9  -3  10       11.67       10.02      2.84 o 
  -8  -3  10       28.10       22.92      3.13 o 
  -7  -3  10       42.33       29.76      4.58 o 
  -6  -3  10       11.27       11.06      2.51 o 
  -5  -3  10      336.35      386.60     11.50 o 
  -4  -3  10      191.99      194.99      5.14 o 
  -3  -3  10      488.08      486.38      9.77 o 
  -2  -3  10        4.56        6.83      1.31 o 
  -1  -3  10      169.14      146.98      3.36 o 
   0  -3  10      933.71      928.96     14.68 o 
   1  -3  10      135.43      109.26      2.76 o 
   2  -3  10       41.55       33.51      1.61 o 
   3  -3  10      150.11      173.09      6.97 o 
   4  -3  10      111.18       99.88      3.06 o 
   5  -3  10       41.47       50.85      2.36 o 
   6  -3  10      291.82      335.09      7.81 o 
   7  -3  10       11.60       12.24      2.25 o 
   8  -3  10       35.51       44.98      5.29 o 
   9  -3  10        0.13       -1.56      4.91 o 
  -9  -2  10       65.24       68.75      4.14 o 
  -8  -2  10       63.11       70.16      4.06 o 
  -7  -2  10       69.81       76.76      4.15 o 
  -6  -2  10      148.36      185.20      6.09 o 
  -5  -2  10      134.88      150.23      5.28 o 
  -4  -2  10      399.51      408.02      8.63 o 
  -3  -2  10      765.15      768.00     13.52 o 
  -2  -2  10      190.82      199.53      4.45 o 
  -1  -2  10      225.26      213.53      4.12 o 
   0  -2  10      114.88       84.73      2.32 o 
   1  -2  10      326.80      285.05      5.06 o 
   2  -2  10      388.33      442.62      8.09 o 
   3  -2  10       91.63       93.26      4.28 o 
   4  -2  10        0.01        0.36      0.98 o 
   5  -2  10      123.63      141.76      4.25 o 
   6  -2  10      121.24      137.47      4.27 o 
   7  -2  10       14.76       16.57      1.94 o 
   8  -2  10       14.12       14.93      2.04 o 
   9  -2  10        3.15       -0.07      1.99 o 
  10  -2  10       23.54       15.07      3.10 o 
  -9  -1  10        4.09        7.49      4.05 o 
  -8  -1  10       38.78       37.88      3.77 o 
  -7  -1  10        5.54        4.40      1.71 o 
  -6  -1  10        8.99       11.57      2.48 o 
  -5  -1  10       47.12       42.39      2.89 o 
  -4  -1  10      395.46      382.11      8.65 o 
  -3  -1  10       43.59       58.84      2.17 o 
  -2  -1  10        0.39        1.45      0.75 o 
  -1  -1  10       72.42       95.35      2.69 o 
   0  -1  10       72.68       84.61      2.44 o 
   1  -1  10      490.59      445.69      7.48 o 
   2  -1  10       11.42        5.83      0.78 o 
   3  -1  10     1244.31     1191.16     17.43 o 
   4  -1  10      262.25      268.65      4.76 o 
   5  -1  10      193.26      211.70      4.87 o 
   6  -1  10       81.36       84.87      3.28 o 
   7  -1  10        3.86        4.83      1.50 o 
   8  -1  10        0.65        2.04      1.58 o 
   9  -1  10        0.28       -3.46      1.73 o 
  10  -1  10        3.73       -2.82      2.28 o 
  -9   0  10        0.64        1.03      3.29 o 
  -8   0  10       11.23        5.16      2.28 o 
  -7   0  10        3.77        2.68      2.49 o 
  -6   0  10      356.94      438.82      9.57 o 
  -5   0  10      604.35      595.90     11.35 o 
  -4   0  10      205.73      206.65      4.93 o 
  -3   0  10       14.97       20.76      1.61 o 
  -2   0  10       29.97       36.62      1.99 o 
  -1   0  10       99.37      105.26      2.54 o 
   0   0  10        2.26       -0.23      0.60 o 
   1   0  10      326.74      308.78      5.31 o 
   2   0  10      106.69       92.94      2.21 o 
   3   0  10      351.59      324.11      5.37 o 
   4   0  10        6.02        8.19      0.97 o 
   5   0  10        0.19       -0.51      0.81 o 
   6   0  10       11.53        9.40      1.12 o 
   7   0  10       31.32       35.42      3.05 o 
   8   0  10       59.45       65.43      3.73 o 
   9   0  10       86.91      105.57      5.62 o 
  10   0  10        2.90        4.05      2.55 o 
  -9   1  10        0.39        1.14      2.73 o 
  -8   1  10       85.93      103.41      5.89 o 
  -7   1  10       15.25       21.18      3.18 o 
  -6   1  10       79.80       74.66      4.20 o 
  -5   1  10        0.92        1.57      1.29 o 
  -4   1  10       85.66       92.55      2.75 o 
  -3   1  10       65.02       80.75      2.46 o 
  -2   1  10       12.59        7.18      0.86 o 
  -1   1  10      355.35      400.68      7.38 o 
   0   1  10        1.03       -0.65      0.62 o 
   1   1  10     1215.48     1154.39     19.36 o 
   2   1  10        1.41        0.85      0.63 o 
   3   1  10      300.95      279.52      5.35 o 
   4   1  10       34.93       35.72      1.65 o 
   5   1  10      198.69      197.41      4.50 o 
   6   1  10      315.54      327.45      6.66 o 
   7   1  10       98.52       88.39      3.44 o 
   8   1  10      130.82      132.84      5.77 o 
   9   1  10       63.88       77.92      4.76 o 
  10   1  10        0.32       -3.49      2.22 o 
  -9   2  10       14.05        3.99      4.60 o 
  -8   2  10       14.88        9.54      2.82 o 
  -7   2  10      197.20      213.16      7.88 o 
  -6   2  10      211.23      237.80      6.39 o 
  -5   2  10       99.89       90.59      4.32 o 
  -4   2  10      357.04      431.18      9.19 o 
  -3   2  10       19.34       17.33      1.44 o 
  -2   2  10        5.25        2.73      0.83 o 
  -1   2  10      674.68      686.70     13.12 o 
   0   2  10       77.70       82.06      2.53 o 
   1   2  10       13.98       15.66      1.03 o 
   2   2  10       19.57       24.03      1.56 o 
   3   2  10        0.54       -0.47      0.52 o 
   4   2  10       49.26       47.73      2.27 o 
   5   2  10      210.82      223.66      5.34 o 
   6   2  10       60.40       62.99      2.79 o 
   7   2  10       94.67      107.58      5.31 o 
   8   2  10        4.56        2.73      1.38 o 
   9   2  10        3.95        1.84      1.79 o 
  10   2  10       22.44       15.94      2.70 o 
  -9   3  10       14.16        7.32      2.91 o 
  -8   3  10       60.78       58.81     12.80 o 
  -7   3  10       31.25       30.64      3.12 o 
  -6   3  10        4.97        0.85      1.73 o 
  -5   3  10        4.73        2.69      1.47 o 
  -4   3  10       10.98        7.41      1.42 o 
  -3   3  10       64.63       72.52      2.82 o 
  -2   3  10        7.12       12.06      1.27 o 
  -1   3  10       39.84       41.47      2.01 o 
   0   3  10       59.48       65.72      2.61 o 
   1   3  10       62.35       54.13      1.49 o 
   2   3  10       73.60       76.00      2.02 o 
   3   3  10      662.87      704.84     12.38 o 
   4   3  10        0.64        0.75      0.81 o 
   5   3  10        3.81        2.94      1.02 o 
   6   3  10        0.15       -1.63      1.21 o 
   7   3  10       67.79       66.87      3.07 o 
   8   3  10        3.21        1.33      1.35 o 
   9   3  10        9.70        4.70      1.56 o 
  10   3  10        4.97        9.99      2.19 o 
  -8   4  10        9.45        2.62      2.24 o 
  -7   4  10        1.49        5.19      1.86 o 
  -6   4  10        2.25        1.88      1.68 o 
  -5   4  10      107.28      112.92      3.93 o 
  -4   4  10        0.00       -1.30      1.10 o 
  -3   4  10       59.18       54.50      2.38 o 
  -2   4  10        7.63        4.38      0.76 o 
  -1   4  10        2.09        4.18      1.01 o 
   0   4  10       46.31       39.50      2.14 o 
   1   4  10       52.46       16.35      2.81 o 
   2   4  10        4.82        2.56      0.96 o 
   3   4  10      181.23      150.30      3.92 o 
   4   4  10      110.31      126.02      3.87 o 
   5   4  10      203.15      177.03      4.44 o 
   6   4  10        5.10        4.08      1.17 o 
   7   4  10       13.44       14.05      1.59 o 
   8   4  10      116.45      124.69      4.18 o 
   9   4  10        0.26       -1.30      1.37 o 
  10   4  10       11.08        7.06      2.37 o 
  -8   5  10       95.83      120.64      9.54 o 
  -7   5  10       18.77       14.01      4.37 o 
  -6   5  10       19.75       10.68      3.06 o 
  -5   5  10        2.79        1.16      1.25 o 
  -4   5  10       20.31       12.41      1.97 o 
  -3   5  10       17.37       16.95      2.20 o 
  -2   5  10       37.18       42.95      3.04 o 
  -1   5  10        1.38       -0.35      0.61 o 
   0   5  10        3.16        0.74      0.55 o 
   1   5  10        1.33        0.02      0.67 o 
   3   5  10      192.36      206.31      7.52 o 
   4   5  10        3.17        4.85      1.44 o 
   5   5  10       29.47       26.03      2.40 o 
   6   5  10       16.92       14.16      1.72 o 
   7   5  10        5.35        6.64      1.24 o 
   8   5  10      363.61      405.03      8.95 o 
   9   5  10        8.55        4.63      1.53 o 
  10   5  10      113.13      114.28      5.08 o 
  -8   6  10        0.18        0.05      6.51 o 
  -7   6  10       48.87       50.54      8.25 o 
  -6   6  10       30.77       28.98      2.82 o 
  -5   6  10        4.31        0.10      2.01 o 
  -4   6  10        4.40        6.97      3.39 o 
  -3   6  10        4.68        4.25      1.98 o 
  -2   6  10       56.14       60.26      3.67 o 
  -1   6  10      301.55      286.03      8.44 o 
   0   6  10      544.27      636.46     14.33 o 
   1   6  10       24.64       23.48      1.75 o 
   2   6  10       29.63       45.75      2.40 o 
   3   6  10       64.99       59.86      2.95 o 
   4   6  10      179.89      148.57      5.42 o 
   5   6  10      315.97      315.22      9.44 o 
   6   6  10       89.07       87.31      4.73 o 
   7   6  10       61.56       71.00      4.41 o 
   8   6  10       85.56       87.28      4.17 o 
   9   6  10       11.83       13.24      4.26 o 
  10   6  10        0.01       -1.13      2.17 o 
  -7   7  10        1.95        2.86      3.73 o 
  -6   7  10        6.88        1.21      2.57 o 
  -5   7  10       73.44       73.39      5.04 o 
  -4   7  10       38.36       32.68      3.26 o 
  -3   7  10       40.39       37.02      3.09 o 
  -2   7  10        3.37        3.98      1.83 o 
  -1   7  10       10.01        2.67      1.68 o 
   0   7  10       20.08       32.30      2.33 o 
   1   7  10       16.06       25.25      1.86 o 
   2   7  10       63.87       70.88      3.14 o 
   3   7  10        0.00       -0.12      1.11 o 
   4   7  10        0.55       -0.05      1.29 o 
   5   7  10        1.33        1.91      1.54 o 
   6   7  10      127.97      132.89      5.72 o 
   7   7  10      188.65      202.13      7.54 o 
   8   7  10      119.38      125.38      6.84 o 
   9   7  10        0.22       -3.61      1.82 o 
  -7   8  10        5.06       14.40      5.28 o 
  -6   8  10       18.95       13.50      3.58 o 
  -5   8  10        1.83       -1.61      2.44 o 
  -4   8  10        1.11        0.49      2.70 o 
  -3   8  10       37.66       42.95      3.36 o 
  -2   8  10        5.21        3.49      1.95 o 
  -1   8  10      241.51      263.75      8.18 o 
   0   8  10        0.46        1.44      1.40 o 
   1   8  10       23.61       19.72      1.76 o 
   2   8  10      139.54      123.80      4.57 o 
   3   8  10       77.06       62.27      3.10 o 
   4   8  10      136.41      108.04      4.69 o 
   5   8  10        9.13       10.51      2.70 o 
   6   8  10       19.63       20.59      2.51 o 
   7   8  10        1.75        0.89      2.17 o 
   8   8  10        3.87        0.06      2.60 o 
   9   8  10       14.19       18.03      5.09 o 
  -6   9  10        1.03        1.59      3.72 o 
  -5   9  10        8.47       14.88      4.82 o 
  -4   9  10       17.61       23.82      3.15 o 
  -3   9  10        3.17        1.70      2.61 o 
  -2   9  10       54.44       54.40      4.81 o 
  -1   9  10       81.75       90.17      5.09 o 
   0   9  10       43.44       33.17      3.61 o 
   1   9  10       50.34       48.81      4.05 o 
   2   9  10       10.07        4.95      2.45 o 
   3   9  10      104.30      118.13      4.32 o 
   4   9  10       63.88       59.13      3.85 o 
   5   9  10       14.28       13.35      2.15 o 
   6   9  10        5.28        3.99      2.03 o 
   7   9  10      154.40      168.41      7.69 o 
   8   9  10       12.31        9.23      2.85 o 
  -5  10  10        1.27       -1.98      3.14 o 
  -4  10  10        3.66       -1.38      2.93 o 
  -3  10  10       95.26       98.79      6.39 o 
  -2  10  10      111.48      105.51      5.12 o 
  -1  10  10       61.03       64.15      8.15 o 
   0  10  10       28.25       34.44      3.73 o 
   1  10  10       61.97       53.83      4.76 o 
   2  10  10      235.21      247.93      9.57 o 
   3  10  10       73.51       66.95      5.18 o 
   4  10  10       17.07       12.23      1.88 o 
   5  10  10        1.86       -1.25      1.87 o 
   6  10  10       12.32       18.46      3.22 o 
   7  10  10        9.65       10.61      4.18 o 
   8  10  10        8.24        3.57      2.69 o 
  -4  11  10        0.76        0.43      2.83 o 
  -3  11  10       16.24       15.29      3.48 o 
  -2  11  10       88.06       91.02     18.82 o 
  -1  11  10        3.10        6.05      3.25 o 
   0  11  10       11.14       21.49      4.20 o 
   1  11  10        3.95        7.97      2.77 o 
   2  11  10       51.25       71.24      6.66 o 
   3  11  10        0.09       -0.48      2.57 o 
   4  11  10       13.54       14.32      4.01 o 
   5  11  10       10.37        7.95      2.35 o 
   6  11  10        0.13       -1.32      2.20 o 
   7  11  10        8.70        6.70      2.69 o 
  -3  12  10       13.21        5.35      3.26 o 
  -2  12  10        3.42        5.21      3.02 o 
  -1  12  10        0.01        2.62      6.05 o 
   0  12  10        0.02        4.48      5.67 o 
   1  12  10       21.07       24.11      3.60 o 
   2  12  10        0.27        0.11      2.70 o 
   3  12  10       11.81       12.82      4.35 o 
   4  12  10       17.81       16.03      3.99 o 
   5  12  10       25.65       21.85      3.57 o 
   0  13  10       32.93       39.94      9.22 o 
   1  13  10       88.36      100.78     13.68 o 
   2  13  10        3.55        2.26      5.69 o 
   3  13  10       12.08       18.30      4.35 o 
  -3 -10  11        4.90        5.75      3.02 o 
  -2 -10  11        1.34        2.41      3.71 o 
  -1 -10  11       31.29       15.29      4.73 o 
   0 -10  11        0.02       -0.13      3.95 o 
   1 -10  11        0.31        4.37      4.24 o 
   2 -10  11       12.91       17.04      5.87 o 
   3 -10  11       13.89       15.37      3.58 o 
  -5  -9  11       13.54        5.01      4.53 o 
  -4  -9  11       38.44       43.06      6.51 o 
  -3  -9  11        0.06       -2.20      2.58 o 
  -2  -9  11       10.30       12.88      7.68 o 
  -1  -9  11        7.88        5.68      3.82 o 
   0  -9  11       21.72       27.69      3.85 o 
   1  -9  11      116.65      115.72      9.16 o 
   2  -9  11       26.54       27.84      3.82 o 
   3  -9  11        5.76        3.58      3.04 o 
   4  -9  11        4.64        2.50      3.84 o 
   5  -9  11        0.41        2.68      5.06 o 
  -6  -8  11        9.20       12.81      2.49 o 
  -5  -8  11       29.42       39.35      4.97 o 
  -4  -8  11       49.46       55.81      4.16 o 
  -3  -8  11       38.24       37.84      5.46 o 
  -2  -8  11       28.45       28.46      3.80 o 
  -1  -8  11      293.79      321.39      8.91 o 
   0  -8  11      119.19      150.74      5.29 o 
   1  -8  11        0.32       -0.93      1.89 o 
   2  -8  11       42.49       30.60      3.50 o 
   3  -8  11       38.62       32.51      3.75 o 
   4  -8  11       37.74       42.57      3.23 o 
   5  -8  11        5.75        0.61      4.14 o 
   6  -8  11        0.18       -1.56      2.70 o 
  -7  -7  11       17.01       11.40      5.71 o 
  -6  -7  11       20.63       20.00      4.09 o 
  -5  -7  11       31.15       37.60      4.06 o 
  -4  -7  11      265.47      257.95      8.37 o 
  -3  -7  11      135.16      180.48      7.63 o 
  -2  -7  11      193.31      221.20      7.02 o 
  -1  -7  11       25.27       33.69      3.24 o 
   0  -7  11      119.76      140.33      5.16 o 
   1  -7  11        4.60        3.67      1.77 o 
   2  -7  11        1.54       -1.27      1.51 o 
   3  -7  11        5.23        4.96      1.77 o 
   4  -7  11       66.67       74.52      4.01 o 
   5  -7  11       26.85       32.22      5.27 o 
   6  -7  11        0.03        1.74      3.60 o 
   7  -7  11        0.42       -1.57      5.87 o 
  -7  -6  11      126.07      152.15      9.34 o 
  -6  -6  11      116.27      143.88     12.96 o 
  -5  -6  11       31.86       38.29      3.44 o 
  -4  -6  11      106.17      108.71      8.12 o 
  -3  -6  11       70.08       67.92      6.08 o 
  -2  -6  11       27.07       29.84      2.65 o 
  -1  -6  11       67.01       68.66      3.83 o 
   0  -6  11      297.36      322.97      8.91 o 
   1  -6  11      101.09      112.36      4.25 o 
   2  -6  11      162.99      151.17      4.98 o 
   3  -6  11        1.79        1.01      1.65 o 
   4  -6  11        2.64        4.52      1.94 o 
   5  -6  11       13.11       13.31      2.21 o 
   6  -6  11        0.20       -0.43      2.40 o 
   7  -6  11       74.79       80.23      6.56 o 
  -8  -5  11       14.96       13.32      4.04 o 
  -7  -5  11       17.59        9.48      3.83 o 
  -6  -5  11       14.17       10.90      3.62 o 
  -5  -5  11        6.61        5.61      2.36 o 
  -4  -5  11       18.58       23.27      2.82 o 
  -3  -5  11      283.74      317.68      9.32 o 
  -2  -5  11      331.66      333.04      9.49 o 
  -1  -5  11      244.24      237.47     11.31 o 
   0  -5  11      801.67      752.00     16.26 o 
   1  -5  11      262.46      242.43      6.55 o 
   2  -5  11       84.00       68.09      3.45 o 
   3  -5  11       24.69       25.28      2.23 o 
   4  -5  11      102.13      107.73      4.52 o 
   5  -5  11       36.12       46.02      3.10 o 
   6  -5  11       52.34       52.66      4.19 o 
   7  -5  11       14.84       11.22      5.16 o 
   8  -5  11       17.02       22.11      3.86 o 
  -8  -4  11       19.24       14.32      6.08 o 
  -7  -4  11      143.07      179.30      9.50 o 
  -6  -4  11       60.57       75.09      6.12 o 
  -5  -4  11       62.74       72.03      5.83 o 
  -4  -4  11      105.80      115.39      5.47 o 
  -3  -4  11      162.25      161.09      6.16 o 
  -2  -4  11      482.71      487.86     11.02 o 
  -1  -4  11        1.58        1.14      1.31 o 
   0  -4  11       43.52       36.40      1.90 o 
   1  -4  11      144.74      142.10      4.15 o 
   2  -4  11      204.85      216.52      6.19 o 
   3  -4  11       62.40       76.80      3.16 o 
   4  -4  11       41.41       36.17      2.49 o 
   5  -4  11      124.13      134.08      5.32 o 
   6  -4  11        2.40       -4.41      2.20 o 
   7  -4  11        6.52        5.42      2.61 o 
   8  -4  11       18.82       16.16      4.03 o 
   9  -4  11        0.06       -1.94      4.74 o 
  -8  -3  11       62.35       72.40      7.99 o 
  -7  -3  11        0.12        0.11      3.21 o 
  -6  -3  11       26.40       30.24      4.28 o 
  -5  -3  11       24.25       19.12      3.02 o 
  -4  -3  11      131.93      146.77      5.41 o 
  -3  -3  11        2.41        0.81      1.32 o 
  -2  -3  11       37.83       30.56      1.94 o 
  -1  -3  11      670.31      640.47     11.43 o 
   0  -3  11        7.00        7.31      1.09 o 
   1  -3  11      234.27      240.97      5.09 o 
   2  -3  11        2.90        1.27      1.15 o 
   3  -3  11      530.20      566.28     11.10 o 
   4  -3  11       69.06       61.55      2.61 o 
   5  -3  11       88.34       92.23      3.53 o 
   6  -3  11       29.49       26.27      2.56 o 
   7  -3  11       68.67       72.85      4.11 o 
   8  -3  11        4.40        4.63      2.71 o 
   9  -3  11       36.66       43.87      7.18 o 
  -8  -2  11       66.72       73.27      4.32 o 
  -7  -2  11      101.59      143.09      5.41 o 
  -6  -2  11        1.67        0.84      1.83 o 
  -5  -2  11       73.59       65.23      3.68 o 
  -4  -2  11        2.61        2.31      1.78 o 
  -3  -2  11        7.91        7.45      1.53 o 
  -2  -2  11       13.80       15.52      1.42 o 
  -1  -2  11      243.34      258.65      5.38 o 
   0  -2  11      210.57      223.53      4.77 o 
   1  -2  11        1.98        0.66      0.65 o 
   2  -2  11       29.13       27.47      1.39 o 
   3  -2  11       15.39       10.10      1.23 o 
   4  -2  11       10.43        7.29      1.43 o 
   5  -2  11       81.04       74.78      3.18 o 
   6  -2  11      223.30      248.36      6.28 o 
   7  -2  11      290.44      334.14      9.26 o 
   8  -2  11       32.82       34.67      3.18 o 
   9  -2  11        2.74        0.96      2.05 o 
  -9  -1  11        5.79       -2.71      3.66 o 
  -8  -1  11        3.91       -0.81      2.22 o 
  -7  -1  11       47.08       46.66      2.87 o 
  -6  -1  11        0.27       -3.00      1.50 o 
  -5  -1  11       98.96      120.15      4.84 o 
  -4  -1  11      206.93      199.82      6.07 o 
  -3  -1  11       32.38       30.67      1.91 o 
  -2  -1  11       80.57       74.01      2.65 o 
  -1  -1  11       76.33       65.20      2.38 o 
   0  -1  11      521.91      526.71      9.49 o 
   1  -1  11     1077.65     1012.70     24.13 o 
   2  -1  11       70.83       62.73      2.10 o 
   3  -1  11       92.12       80.31      2.41 o 
   4  -1  11     1372.02     1366.72     20.07 o 
   5  -1  11       46.34       51.92      2.62 o 
   6  -1  11       42.58       40.29      2.87 o 
   7  -1  11       41.55       46.65      2.70 o 
   8  -1  11        2.16       -0.72      1.58 o 
   9  -1  11       46.49       28.02      3.24 o 
  10  -1  11       46.11       42.86      8.18 o 
  -9   0  11        0.48       -5.16      3.91 o 
  -8   0  11       27.39       27.15      4.51 o 
  -7   0  11        0.26        0.00      1.99 o 
  -6   0  11        0.08       -2.84      1.71 o 
  -5   0  11       27.33       32.42      2.27 o 
  -4   0  11      254.13      267.41      5.93 o 
  -3   0  11        5.37        3.11      1.20 o 
  -2   0  11       38.80       26.39      1.70 o 
  -1   0  11        3.55        2.03      0.84 o 
   0   0  11      202.67      205.46      4.41 o 
   1   0  11       80.30       71.28      2.78 o 
   2   0  11       85.67       86.86      2.57 o 
   3   0  11       27.05       23.69      1.40 o 
   4   0  11      639.44      630.80      9.83 o 
   5   0  11        1.57        0.99      0.87 o 
   6   0  11        4.52        2.42      1.12 o 
   7   0  11        3.31        2.88      1.61 o 
   8   0  11        6.56        5.17      1.88 o 
   9   0  11        9.55        7.10      2.52 o 
  10   0  11       18.24       14.30      2.92 o 
  -9   1  11        2.24       -0.97      4.01 o 
  -8   1  11       58.84       57.80      8.88 o 
  -7   1  11       44.56       43.37      3.98 o 
  -6   1  11       42.42       48.58      3.89 o 
  -5   1  11      300.51      323.49      7.90 o 
  -4   1  11       57.36       61.74      2.75 o 
  -3   1  11       47.35       48.34      1.91 o 
  -2   1  11       36.96       52.23      1.88 o 
  -1   1  11      287.99      288.11      5.72 o 
   0   1  11      141.09      157.72      3.63 o 
   1   1  11      472.89      473.33      8.54 o 
   2   1  11      174.92      175.78      3.64 o 
   3   1  11      368.10      374.05      6.91 o 
   4   1  11        2.56        2.65      0.91 o 
   5   1  11       15.18       10.91      1.24 o 
   6   1  11       25.46       25.63      1.87 o 
   7   1  11        0.24       -0.42      1.27 o 
   8   1  11       35.84       31.68      3.06 o 
   9   1  11       81.99      103.53      5.50 o 
  10   1  11       31.11       29.28      3.50 o 
  -8   2  11       54.09       37.61      3.94 o 
  -7   2  11       44.30       50.25      4.19 o 
  -6   2  11       13.90       10.63      2.06 o 
  -5   2  11       13.13       18.13      2.01 o 
  -4   2  11       69.75       54.50      2.84 o 
  -3   2  11       11.46       16.79      1.65 o 
  -2   2  11      186.74      190.19      6.05 o 
  -1   2  11       75.38       65.28      3.33 o 
   0   2  11        2.17        1.38      0.78 o 
   1   2  11       59.49       54.68      2.20 o 
   2   2  11      449.06      411.61      8.13 o 
   3   2  11      277.16      294.44      6.20 o 
   4   2  11        3.38        1.15      0.85 o 
   5   2  11       19.43       15.86      1.47 o 
   6   2  11      151.62      160.12      4.55 o 
   7   2  11      146.78      151.47      4.58 o 
   8   2  11       38.25       36.26      2.85 o 
   9   2  11       70.21       65.75      4.28 o 
  10   2  11       12.08       12.67      2.70 o 
  -8   3  11        5.47        3.78      2.78 o 
  -7   3  11       22.51       18.27      3.58 o 
  -6   3  11        2.55        8.48      1.87 o 
  -5   3  11       30.82       28.85      2.24 o 
  -4   3  11       20.59       12.74      1.65 o 
  -3   3  11       24.57       19.94      1.65 o 
  -2   3  11      129.30      136.30      5.83 o 
  -1   3  11       32.94       29.33      1.75 o 
   0   3  11       47.23       31.40      2.02 o 
   1   3  11       49.26       33.30      1.74 o 
   2   3  11      148.97      152.45      3.72 o 
   3   3  11      545.27      626.54     11.89 o 
   4   3  11      121.33      121.44      3.24 o 
   5   3  11       95.78       79.91      2.95 o 
   6   3  11      230.12      230.93      5.74 o 
   7   3  11      437.41      442.69      9.59 o 
   8   3  11        4.27        3.36      1.43 o 
   9   3  11        0.23        0.20      1.73 o 
  10   3  11       38.28       28.18      4.62 o 
  -8   4  11        6.32        2.04      3.48 o 
  -7   4  11       22.55       20.84      2.61 o 
  -6   4  11       18.02       20.19      2.53 o 
  -5   4  11      159.82      166.51      6.70 o 
  -4   4  11        7.22        4.81      1.31 o 
  -3   4  11      217.53      225.98      5.40 o 
  -2   4  11      120.05       96.78      4.31 o 
  -1   4  11       87.40       55.71      2.64 o 
   0   4  11      125.02      146.17      4.76 o 
   1   4  11      140.58       44.66      5.69 o 
   2   4  11      276.03      318.39      7.40 o 
   3   4  11      122.43       87.59      2.97 o 
   4   4  11       53.72       69.91      2.47 o 
   5   4  11        4.33        1.86      1.04 o 
   6   4  11      207.72      208.40      5.29 o 
   7   4  11       67.98       67.25      3.05 o 
   8   4  11        0.80       -1.47      1.32 o 
   9   4  11        3.06        2.22      1.51 o 
  10   4  11        7.12        8.69      2.73 o 
  -8   5  11        4.69        6.22      4.08 o 
  -7   5  11        0.45       -2.69      2.65 o 
  -6   5  11        4.03        3.41      1.46 o 
  -5   5  11      115.09      130.66      7.00 o 
  -4   5  11        1.42       -1.45      1.78 o 
  -3   5  11       17.77       20.00      2.18 o 
  -2   5  11       36.36       46.88      6.80 o 
  -1   5  11       34.02       30.24      2.43 o 
   0   5  11       15.49        6.02      3.64 o 
   2   5  11       90.61       87.31      9.80 o 
   3   5  11       57.81       63.77      3.05 o 
   4   5  11      141.38      142.68      5.52 o 
   5   5  11        1.06       -0.96      1.46 o 
   6   5  11        8.52        5.16      1.49 o 
   7   5  11      259.72      287.80      6.71 o 
   8   5  11        5.28        3.20      1.37 o 
   9   5  11       70.58       75.93      3.36 o 
  10   5  11       33.54       33.09      2.61 o 
  -7   6  11        9.12        2.52      5.15 o 
  -6   6  11        0.60        3.31      2.21 o 
  -5   6  11       12.70       12.07      2.51 o 
  -4   6  11       24.04       30.48      3.21 o 
  -3   6  11      153.19      184.35      8.22 o 
  -2   6  11      172.36      188.32      6.68 o 
  -1   6  11       44.99       42.01      3.15 o 
   0   6  11      445.80      488.80     13.11 o 
   1   6  11        4.07        2.57      1.27 o 
   2   6  11       59.19       57.06      2.80 o 
   3   6  11        0.87       -0.77      1.05 o 
   4   6  11       20.47       14.55      1.97 o 
   5   6  11      662.94      673.49     17.77 o 
   6   6  11      230.23      208.53      7.50 o 
   7   6  11       51.48       42.23      3.55 o 
   8   6  11        6.01       10.52      2.53 o 
   9   6  11       49.37       47.77      4.79 o 
  -7   7  11        4.54        2.69      3.03 o 
  -6   7  11       12.60        7.66      3.08 o 
  -5   7  11        3.89        2.91      2.72 o 
  -4   7  11       22.83       27.24      3.21 o 
  -3   7  11       14.47       10.89      3.13 o 
  -2   7  11        9.99       10.18      2.03 o 
  -1   7  11       21.07       19.55      2.30 o 
   0   7  11      187.05      203.01      6.00 o 
   1   7  11      114.41      135.94      4.60 o 
   2   7  11      103.40      102.00      3.94 o 
   3   7  11        0.26        0.26      1.27 o 
   4   7  11        0.41       -1.15      1.41 o 
   5   7  11       18.61       19.38      2.31 o 
   6   7  11       19.87       15.80      2.40 o 
   7   7  11      227.25      232.04      8.30 o 
   8   7  11      163.46      161.74      7.96 o 
   9   7  11        2.37       -1.83      1.96 o 
  -6   8  11        0.05        1.54      4.30 o 
  -5   8  11        2.82        5.84      2.82 o 
  -4   8  11        2.07        6.90      2.56 o 
  -3   8  11       10.85       11.60      2.43 o 
  -2   8  11       64.78       79.88      4.52 o 
  -1   8  11      381.23      400.79     11.47 o 
   0   8  11       17.79       20.99      2.01 o 
   1   8  11       92.18      105.23      4.02 o 
   2   8  11       22.42       16.96      1.78 o 
   3   8  11       70.88       62.27      3.27 o 
   4   8  11      513.69      519.25     12.49 o 
   5   8  11      131.23      115.08      5.21 o 
   6   8  11       51.99       52.17      3.77 o 
   7   8  11       54.68       55.23      5.75 o 
   8   8  11        5.18        4.90      2.68 o 
   9   8  11        5.24        4.84      2.94 o 
  -5   9  11        2.62       -0.79      4.38 o 
  -4   9  11       15.35        8.93      2.67 o 
  -3   9  11        0.36        2.84      2.64 o 
  -2   9  11       21.15       16.83      3.14 o 
  -1   9  11        5.09        8.98      2.09 o 
   0   9  11        7.01        6.16      2.76 o 
   1   9  11        0.01       -2.02      1.32 o 
   2   9  11        1.20       -0.51      1.31 o 
   3   9  11        1.98        0.34      1.51 o 
   4   9  11       75.65       80.55      3.86 o 
   5   9  11       22.54       23.14      2.55 o 
   6   9  11        0.18        2.24      1.96 o 
   7   9  11       98.05       85.41      5.56 o 
   8   9  11        0.82       -1.07      2.44 o 
  -5  10  11        0.04        2.72      3.02 o 
  -4  10  11       12.66       10.08      3.46 o 
  -3  10  11       58.08       67.45      5.73 o 
  -2  10  11       11.67       16.19      3.75 o 
  -1  10  11       23.91       23.37      3.64 o 
   0  10  11        0.00       -1.18      3.08 o 
   1  10  11        0.04        1.70      2.57 o 
   2  10  11       88.78       83.56      5.76 o 
   3  10  11      122.23      100.00      4.14 o 
   4  10  11        0.06       -0.71      1.51 o 
   5  10  11        5.89        3.27      2.14 o 
   6  10  11       12.23        9.42      2.59 o 
   7  10  11       60.65       56.54      7.85 o 
  -4  11  11       11.02        6.78      3.44 o 
  -3  11  11       64.63       71.28      8.50 o 
  -2  11  11      144.48      137.75     16.15 o 
  -1  11  11       12.06        7.82      3.44 o 
   0  11  11        5.84        7.75      3.68 o 
   1  11  11        2.81        0.28      2.56 o 
   2  11  11       69.80       68.37      5.24 o 
   3  11  11        1.19        1.38      3.06 o 
   4  11  11       35.31       32.36      4.76 o 
   5  11  11       22.96       22.63      2.68 o 
   6  11  11        6.10        5.17      2.52 o 
  -2  12  11        2.52       -0.27      2.85 o 
  -1  12  11        0.15        4.78      6.50 o 
   0  12  11       30.21       36.32      5.26 o 
   1  12  11       35.08       31.55      4.00 o 
   2  12  11       25.09       20.22      3.60 o 
   3  12  11       35.16       34.58      5.10 o 
   4  12  11       10.43       18.14      4.32 o 
   5  12  11       14.76       14.48      2.50 o 
   1  13  11       18.91       35.28      8.40 o 
   2  13  11       18.23       21.83      4.46 o 
  -2 -10  12        4.84        4.66      3.16 o 
  -1 -10  12        2.67        2.94      4.16 o 
   0 -10  12       24.21       22.52      3.95 o 
   1 -10  12      106.27      118.28     12.58 o 
   2 -10  12        8.30       15.57      4.75 o 
  -4  -9  12      188.22      271.95     15.69 o 
  -3  -9  12       28.74       29.39      8.58 o 
  -2  -9  12        5.49       11.45      4.84 o 
  -1  -9  12      103.64      141.77     12.09 o 
   0  -9  12       17.47       21.52      3.73 o 
   1  -9  12      173.78      187.33      8.46 o 
   2  -9  12        2.17        2.32      4.39 o 
   3  -9  12        0.24        1.46      2.83 o 
   4  -9  12        2.33        6.56      3.46 o 
  -5  -8  12       22.67       26.04      4.15 o 
  -4  -8  12       31.09       48.02      4.31 o 
  -3  -8  12        7.42        4.53      2.19 o 
  -2  -8  12       16.02       23.89      3.64 o 
  -1  -8  12        5.03        3.77      1.80 o 
   0  -8  12       51.34       57.06      4.75 o 
   1  -8  12        3.37        1.89      3.01 o 
   2  -8  12        3.09        3.38      2.21 o 
   3  -8  12        8.52        9.39      3.99 o 
   4  -8  12       15.68       16.01      3.28 o 
   5  -8  12       10.39        6.18      3.50 o 
  -6  -7  12       68.38       69.15     15.23 o 
  -5  -7  12      104.53      138.65      6.62 o 
  -4  -7  12      117.91      149.83      7.34 o 
  -3  -7  12       33.01       45.25      4.10 o 
  -2  -7  12        6.93        3.13      1.92 o 
  -1  -7  12       29.82       35.98      2.91 o 
   0  -7  12        0.51       -0.64      1.64 o 
   1  -7  12       30.52       29.65      2.80 o 
   2  -7  12      125.78      137.22      5.27 o 
   3  -7  12      119.34      125.84      4.87 o 
   4  -7  12       49.31       54.93      3.83 o 
   5  -7  12        6.37        4.08      1.91 o 
   6  -7  12       15.44       12.66      5.13 o 
  -7  -6  12        0.01       -0.97      5.29 o 
  -6  -6  12       75.58       66.03     12.07 o 
  -5  -6  12        1.48       -1.52      3.02 o 
  -4  -6  12       52.18       61.82      4.17 o 
  -3  -6  12      308.55      326.73     11.40 o 
  -2  -6  12      223.22      267.37      8.10 o 
  -1  -6  12      121.54      126.02      5.05 o 
   0  -6  12       20.59       22.67      2.46 o 
   1  -6  12      177.78      163.23      5.70 o 
   2  -6  12       11.13        8.34      1.76 o 
   3  -6  12        1.20       -0.76      1.67 o 
   4  -6  12        3.91        1.74      1.84 o 
   5  -6  12        9.07        6.53      2.15 o 
   6  -6  12        5.95        5.16      2.69 o 
   7  -6  12       11.04        9.96      4.56 o 
  -7  -5  12       15.83       14.98      4.05 o 
  -6  -5  12        6.05       -0.49      3.37 o 
  -5  -5  12        3.45        1.32      4.74 o 
  -4  -5  12       63.73       65.87      4.25 o 
  -3  -5  12        6.25        1.13      2.21 o 
  -2  -5  12        9.75        9.19      2.15 o 
  -1  -5  12       41.83       55.49      4.11 o 
   0  -5  12        7.21        4.46      1.75 o 
   1  -5  12       43.29       46.35      2.69 o 
   2  -5  12       13.27       11.75      1.88 o 
   3  -5  12       29.97       30.44      2.52 o 
   4  -5  12       41.61       37.46      2.83 o 
   5  -5  12       61.79       63.96      4.62 o 
   6  -5  12        2.87       -0.41      3.19 o 
   7  -5  12      142.71      162.07      7.32 o 
   8  -5  12        9.93        7.47      3.48 o 
  -8  -4  12        1.94        0.00      3.81 o 
  -7  -4  12      120.26      113.99     13.36 o 
  -6  -4  12       64.70       60.33     10.12 o 
  -5  -4  12       26.85       31.34      8.16 o 
  -4  -4  12      117.29      111.51      6.97 o 
  -3  -4  12      245.28      268.41      8.44 o 
  -2  -4  12      645.59      712.68     17.58 o 
  -1  -4  12        8.30       10.22      1.79 o 
   0  -4  12      162.26      161.58      4.50 o 
   1  -4  12      229.97      223.83      5.59 o 
   2  -4  12      228.76      202.76      5.30 o 
   3  -4  12       48.47       52.70      3.13 o 
   4  -4  12        0.62       -0.98      1.52 o 
   5  -4  12      115.93      132.74      6.11 o 
   6  -4  12      124.30      143.21      6.56 o 
   7  -4  12       40.43       38.85      3.90 o 
   8  -4  12        0.20       -1.93      3.15 o 
  -8  -3  12       22.10       22.58      4.08 o 
  -7  -3  12        1.12       -2.87      4.85 o 
  -6  -3  12        9.53       12.56      2.69 o 
  -5  -3  12        9.85        7.41      2.37 o 
  -4  -3  12        0.87       -0.11      2.24 o 
  -3  -3  12        0.09       -1.83      1.55 o 
  -2  -3  12      281.03      301.23      8.30 o 
  -1  -3  12      575.50      608.29     11.04 o 
   0  -3  12       21.14       12.01      1.27 o 
   1  -3  12       56.67       47.85      2.13 o 
   2  -3  12       18.62       12.84      1.41 o 
   3  -3  12        8.66        3.01      1.18 o 
   4  -3  12      146.86      150.45      4.44 o 
   5  -3  12      136.81      141.40      4.44 o 
   6  -3  12      129.65      123.94      5.59 o 
   7  -3  12        3.62        0.14      1.92 o 
   8  -3  12        2.51       -0.05      2.58 o 
   9  -3  12        1.06        0.53      3.36 o 
  -8  -2  12        3.71       -0.03      2.62 o 
  -7  -2  12       15.18        8.17      3.18 o 
  -6  -2  12        0.86       -0.33      1.84 o 
  -5  -2  12        0.97       -0.85      1.70 o 
  -4  -2  12       52.76       47.70      3.01 o 
  -3  -2  12      216.49      256.20      7.06 o 
  -2  -2  12      155.69      155.62      4.57 o 
  -1  -2  12      286.03      272.89      5.74 o 
   0  -2  12      101.11      112.18      3.26 o 
   1  -2  12      125.04      129.58      3.46 o 
   2  -2  12       19.47       15.99      1.29 o 
   3  -2  12      164.14      153.87      5.39 o 
   4  -2  12      193.30      205.63      5.37 o 
   5  -2  12      119.03      132.10      4.25 o 
   6  -2  12        3.13        2.53      1.55 o 
   7  -2  12       11.29        7.72      2.08 o 
   8  -2  12        5.77        3.08      1.99 o 
   9  -2  12        3.22       -0.18      2.22 o 
  -8  -1  12        0.23       -3.36      3.41 o 
  -7  -1  12       33.40       35.17      3.22 o 
  -6  -1  12        0.14       -1.25      1.49 o 
  -5  -1  12       13.76       15.17      2.28 o 
  -4  -1  12      353.66      376.67      9.54 o 
  -3  -1  12        5.32        4.11      1.74 o 
  -2  -1  12        2.88        2.76      1.13 o 
  -1  -1  12      103.78      103.29      3.11 o 
   0  -1  12      250.35      259.51      5.39 o 
   1  -1  12      188.15      200.76      4.48 o 
   2  -1  12      355.18      357.06      6.93 o 
   3  -1  12      175.93      186.66      3.99 o 
   4  -1  12     2415.83     2457.36     41.81 o 
   5  -1  12       83.76       80.77      3.24 o 
   6  -1  12        0.72        1.11      1.34 o 
   7  -1  12      106.33      121.95      4.23 o 
   8  -1  12       76.92       86.64      4.40 o 
   9  -1  12      117.17      140.97      8.24 o 
  -8   0  12       34.28       35.76      4.60 o 
  -7   0  12       18.53       14.01      2.96 o 
  -6   0  12        1.94       -0.06      1.83 o 
  -5   0  12        3.82       -0.88      1.30 o 
  -4   0  12       13.70        7.09      1.43 o 
  -3   0  12       20.63       21.95      1.66 o 
  -2   0  12       47.13       35.30      1.84 o 
  -1   0  12       15.36       11.15      1.33 o 
   0   0  12      913.57      842.69     29.85 o 
   1   0  12      645.22      620.70     26.03 o 
   2   0  12        2.90        1.43      0.88 o 
   3   0  12      239.79      247.65      5.28 o 
   4   0  12       26.55       24.30      1.47 o 
   5   0  12      180.73      175.51      3.70 o 
   6   0  12        8.85       10.81      1.74 o 
   7   0  12        0.79        0.52      1.59 o 
   8   0  12        0.03       -0.42      2.09 o 
   9   0  12        0.24       -2.16      2.24 o 
  -8   1  12        5.61       -1.85      3.11 o 
  -7   1  12        1.19        0.11      2.35 o 
  -6   1  12       37.21       36.18      3.51 o 
  -5   1  12        1.99        0.15      1.55 o 
  -4   1  12        0.61       -2.10      1.37 o 
  -3   1  12      186.48      179.70      4.47 o 
  -2   1  12       60.59       54.58      2.39 o 
  -1   1  12       66.03       59.57      2.40 o 
   0   1  12       40.67       50.62      2.15 o 
   1   1  12       66.75       73.85      2.43 o 
   2   1  12        1.34        1.72      0.85 o 
   3   1  12      787.50      782.70     12.77 o 
   4   1  12      205.42      204.68      4.34 o 
   5   1  12      122.04      124.75      3.60 o 
   6   1  12       24.54       21.18      2.22 o 
   7   1  12        7.83        9.46      1.93 o 
   8   1  12      258.71      253.30      8.84 o 
   9   1  12        4.77        2.30      2.67 o 
  10   1  12       30.37       19.72      3.10 o 
  -8   2  12        0.36       -1.43      2.39 o 
  -7   2  12       13.68       15.84      2.99 o 
  -6   2  12        0.33       -1.13      1.95 o 
  -5   2  12       27.75       31.28      2.38 o 
  -4   2  12       12.96        6.27      1.61 o 
  -3   2  12        0.51       -0.08      1.24 o 
  -2   2  12       52.34       61.03      2.76 o 
  -1   2  12      111.69       98.56      3.65 o 
   0   2  12       41.62       30.61      1.98 o 
   1   2  12      142.56      157.69      4.61 o 
   2   2  12       33.79       24.36      1.61 o 
   3   2  12      170.53      158.38      6.72 o 
   4   2  12       40.24       48.36      3.85 o 
   5   2  12      105.87       97.21      3.37 o 
   6   2  12      141.33      144.80      4.37 o 
   7   2  12       74.58       76.63      3.38 o 
   8   2  12       53.77       64.10      3.68 o 
   9   2  12        0.50        2.63      2.25 o 
  10   2  12       34.94       22.71      3.25 o 
  -8   3  12        2.88        0.22      2.40 o 
  -7   3  12        3.12        2.08      2.37 o 
  -6   3  12        0.06       -2.84      1.56 o 
  -5   3  12        0.64       -0.85      1.68 o 
  -4   3  12        0.18       -2.22      1.25 o 
  -3   3  12       29.95       22.00      2.02 o 
  -2   3  12       30.75       23.69      1.69 o 
  -1   3  12      225.86      229.22      5.36 o 
   0   3  12      250.37      254.62      5.70 o 
   1   3  12       26.60       19.80      1.40 o 
   2   3  12      346.68      339.43      6.98 o 
   3   3  12      567.29      577.46     10.55 o 
   4   3  12      185.42      184.18      4.54 o 
   5   3  12       56.12       49.99      2.46 o 
   6   3  12        0.93        1.55      1.24 o 
   7   3  12       21.34       17.03      1.80 o 
   8   3  12       18.17       15.08      1.84 o 
   9   3  12        0.01       -0.42      1.73 o 
  10   3  12        1.22        1.35      2.20 o 
  -8   4  12        0.06       -2.59      3.27 o 
  -7   4  12        0.00       -2.89      1.71 o 
  -6   4  12        1.17        1.62      1.63 o 
  -5   4  12       11.54       12.50      1.91 o 
  -4   4  12       92.01       89.86      3.48 o 
  -3   4  12      105.57      107.80      3.50 o 
  -2   4  12        3.40       -0.33      0.99 o 
  -1   4  12      156.33      163.49      4.50 o 
   0   4  12      521.77      476.83     13.31 o 
   1   4  12      996.38     1025.40     19.52 o 
   2   4  12      473.10      434.43     10.93 o 
   3   4  12      208.56      226.01      4.83 o 
   4   4  12       44.04       42.57      1.99 o 
   5   4  12       87.12       98.65      3.28 o 
   6   4  12      235.50      225.08      5.68 o 
   7   4  12       64.87       66.50      3.61 o 
   8   4  12       57.05       53.67      3.56 o 
   9   4  12        8.03        4.46      1.66 o 
  10   4  12        3.96        2.58      2.08 o 
  -7   5  12       11.42        8.03      2.72 o 
  -6   5  12        0.53        0.07      1.45 o 
  -5   5  12       12.16        6.05      1.46 o 
  -4   5  12       28.71       24.51      2.56 o 
  -3   5  12        9.54       12.38      1.96 o 
  -2   5  12       45.05       51.17      6.02 o 
  -1   5  12       20.75       23.33      2.39 o 
   0   5  12        1.07        2.11      1.53 o 
   1   5  12        0.95        5.11      1.47 o 
   2   5  12      524.60      489.94     11.62 o 
   3   5  12      290.29      307.45      8.05 o 
   4   5  12       37.79       32.39      2.62 o 
   5   5  12      126.38      103.74      3.99 o 
   6   5  12       18.42       16.29      1.96 o 
   7   5  12      112.45      119.53      4.79 o 
   8   5  12        0.06       -0.61      1.28 o 
   9   5  12       78.78       74.88      4.30 o 
  -7   6  12       26.35       20.94      5.53 o 
  -6   6  12        0.01        1.59      2.58 o 
  -5   6  12        3.58        7.22      2.40 o 
  -4   6  12       49.31       53.05      6.19 o 
  -3   6  12       10.00        8.42      2.36 o 
  -2   6  12       16.95        8.92      2.16 o 
  -1   6  12      107.02       94.08      6.52 o 
   0   6  12     1472.15     1581.25     38.40 o 
   1   6  12      323.49      298.67      7.88 o 
   2   6  12       12.48        7.45      1.48 o 
   3   6  12        6.11        7.32      1.47 o 
   4   6  12      110.91       97.12      4.17 o 
   5   6  12       43.42       70.43      4.21 o 
   6   6  12        2.22       -2.84      1.76 o 
   7   6  12       26.11       28.50      3.17 o 
   8   6  12       15.82       11.14      2.15 o 
   9   6  12       78.39       88.16      4.98 o 
  -6   7  12        8.41        8.66      4.46 o 
  -5   7  12        5.13        1.67      2.80 o 
  -4   7  12       35.49       35.88      3.55 o 
  -3   7  12        5.18        0.11      2.16 o 
  -2   7  12        9.19        6.80      2.13 o 
  -1   7  12      171.37      199.27      6.94 o 
   0   7  12        0.04        0.85      1.72 o 
   1   7  12       36.03       27.67      2.24 o 
   2   7  12       16.17       14.14      1.80 o 
   3   7  12        1.08        0.32      1.29 o 
   4   7  12        3.17        3.79      1.55 o 
   5   7  12        2.79        1.67      1.77 o 
   6   7  12       14.78       11.55      2.68 o 
   7   7  12       15.38       14.51      2.64 o 
   8   7  12      275.63      295.89     10.29 o 
   9   7  12        2.55        0.17      2.15 o 
  -6   8  12        7.76       15.19      6.55 o 
  -5   8  12        0.27        2.03      2.81 o 
  -4   8  12       31.98       29.37      4.44 o 
  -3   8  12        0.46        2.77      2.29 o 
  -2   8  12      217.16      243.78      8.61 o 
  -1   8  12      470.96      517.79     14.35 o 
   0   8  12      233.91      238.59      7.74 o 
   1   8  12       11.20       13.64      1.85 o 
   2   8  12        0.34       -0.58      1.39 o 
   3   8  12        0.07       -1.40      1.38 o 
   4   8  12       15.15       19.83      2.16 o 
   5   8  12       44.64       45.02      3.58 o 
   6   8  12        5.46        7.52      2.46 o 
   7   8  12        0.91        4.13      2.25 o 
   8   8  12       52.82       63.09      5.47 o 
  -5   9  12        9.91        4.53      3.50 o 
  -4   9  12       13.18        6.07      2.71 o 
  -3   9  12        0.52        3.64      2.87 o 
  -2   9  12       17.63       22.57      3.06 o 
  -1   9  12       36.93       28.13      2.80 o 
   0   9  12       16.67       14.49      2.16 o 
   1   9  12       32.81       34.35      2.65 o 
   2   9  12        4.40        6.37      1.67 o 
   3   9  12       68.25       81.04      3.86 o 
   4   9  12       11.32       11.05      1.93 o 
   5   9  12       56.28       71.60      4.37 o 
   6   9  12        5.83        3.05      2.15 o 
   7   9  12        0.09        3.71      2.55 o 
   8   9  12       64.07       64.21      5.51 o 
  -4  10  12        0.54       -1.35      3.20 o 
  -3  10  12      103.10      125.70      8.65 o 
  -2  10  12       59.69       59.53      5.67 o 
  -1  10  12       53.89       55.62      3.81 o 
   0  10  12       13.62       13.94      2.17 o 
   1  10  12        0.17       -0.69      2.48 o 
   2  10  12        4.11        4.11      1.86 o 
   3  10  12        8.03        8.42      1.81 o 
   4  10  12        3.68        5.09      1.78 o 
   5  10  12        0.42        3.04      1.84 o 
   6  10  12       25.41       16.18      3.30 o 
   7  10  12       14.66       15.99      3.41 o 
  -3  11  12       32.06       36.31      4.62 o 
  -2  11  12       28.15       40.49      3.62 o 
  -1  11  12       10.16       11.42      3.29 o 
   0  11  12       12.68       14.82      6.19 o 
   1  11  12       19.56       17.13      3.38 o 
   2  11  12       62.16       53.55      4.79 o 
   3  11  12        1.56        0.88      2.72 o 
   4  11  12       15.04       11.53      2.13 o 
   5  11  12       39.51       38.87      3.27 o 
   6  11  12       25.46       28.63      3.54 o 
  -1  12  12        0.12        4.11      6.35 o 
   0  12  12       42.24       65.58      7.85 o 
   1  12  12        6.61        7.96      3.31 o 
   2  12  12       16.91       22.63      4.19 o 
   3  12  12        9.33        8.04      3.18 o 
   4  12  12        0.42        0.29      3.44 o 
   5  12  12       20.78       19.70      2.73 o 
  -3  -9  13        4.96        8.39      4.78 o 
  -2  -9  13        0.06        0.84      5.46 o 
  -1  -9  13        1.15        1.10      2.98 o 
   0  -9  13       70.24       93.98      9.47 o 
   1  -9  13       50.78       47.92      4.83 o 
   2  -9  13       43.35       45.77      4.79 o 
   3  -9  13        0.23        6.70      7.27 o 
  -4  -8  13       14.88       13.05      2.73 o 
  -3  -8  13       32.34       27.82      6.12 o 
  -2  -8  13       66.67       89.82      4.76 o 
  -1  -8  13        0.05        1.46      1.93 o 
   0  -8  13      132.82      130.26      5.32 o 
   1  -8  13       19.71       17.02      2.35 o 
   2  -8  13        0.00       -1.75      1.84 o 
   3  -8  13       18.28       13.85      2.59 o 
   4  -8  13        0.98       -0.59      2.93 o 
   5  -8  13       20.23       15.62      6.22 o 
  -5  -7  13        0.06       -1.06      2.91 o 
  -4  -7  13       66.25       69.88      5.35 o 
  -3  -7  13        0.36        2.41      3.05 o 
  -2  -7  13        0.10       -1.59      2.74 o 
  -1  -7  13       10.47       11.37      2.55 o 
   0  -7  13       78.95      101.87      6.00 o 
   1  -7  13       35.83       34.49      3.03 o 
   2  -7  13       21.93       22.63      2.80 o 
   3  -7  13       61.94       61.87      3.62 o 
   4  -7  13       42.10       34.40      4.58 o 
   5  -7  13       26.60       24.12      3.39 o 
   6  -7  13       19.29        9.45      4.60 o 
  -6  -6  13       29.52       55.91      7.16 o 
  -5  -6  13        1.97        0.39      6.15 o 
  -4  -6  13      103.74      118.03     22.70 o 
  -3  -6  13      129.33      167.91      7.76 o 
  -2  -6  13        7.90        8.19      2.49 o 
  -1  -6  13        0.02        1.04      1.88 o 
   0  -6  13       58.01       58.07      3.68 o 
   1  -6  13        2.77        1.02      1.78 o 
   2  -6  13       57.64       59.29      3.36 o 
   3  -6  13       22.06       17.17      3.27 o 
   4  -6  13        3.54        0.77      1.86 o 
   5  -6  13       94.74      128.61      6.44 o 
   6  -6  13        2.38       -0.96      3.93 o 
   7  -6  13       40.05       32.28      5.28 o 
  -7  -5  13       24.68       15.67      4.40 o 
  -6  -5  13        2.20       -6.78      3.82 o 
  -5  -5  13       69.87       70.58     10.13 o 
  -4  -5  13       33.52       34.59      8.12 o 
  -3  -5  13      262.79      258.50      9.55 o 
  -2  -5  13       67.22       67.42      4.76 o 
  -1  -5  13      167.77      158.91      7.16 o 
   0  -5  13        0.76       -0.91      1.66 o 
   1  -5  13       12.13       10.31      1.85 o 
   2  -5  13       77.99       67.86      4.63 o 
   3  -5  13        0.62       -2.79      1.64 o 
   4  -5  13        5.92       11.23      2.54 o 
   5  -5  13       53.62       66.18      4.84 o 
   6  -5  13       25.32       30.22      5.32 o 
   7  -5  13       73.69       79.72      5.64 o 
  -7  -4  13        0.15       -6.61      3.50 o 
  -6  -4  13       42.34       35.79      6.06 o 
  -5  -4  13       23.87       24.07      5.35 o 
  -4  -4  13        7.73        6.36      3.16 o 
  -3  -4  13       23.13       15.39      6.63 o 
  -2  -4  13       74.16       67.62      4.27 o 
  -1  -4  13        0.83        2.25      1.87 o 
   0  -4  13       14.09       13.12      2.48 o 
   1  -4  13       95.94      122.77      4.15 o 
   2  -4  13      134.92      131.37      4.73 o 
   3  -4  13        1.34        1.23      1.90 o 
   4  -4  13      184.23      179.65      7.00 o 
   5  -4  13        0.14       -0.72      2.09 o 
   6  -4  13        5.36        5.75      2.62 o 
   7  -4  13       32.20       43.83      5.23 o 
   8  -4  13        0.13       -1.25      4.77 o 
  -7  -3  13        0.00       -6.10      4.34 o 
  -6  -3  13       27.21       14.63      2.84 o 
  -5  -3  13       55.13       59.46      8.02 o 
  -4  -3  13        2.12       -1.33      2.01 o 
  -3  -3  13      233.17      259.90      7.19 o 
  -2  -3  13      202.55      210.34      6.15 o 
  -1  -3  13       19.32       15.23      1.69 o 
   0  -3  13      102.14       90.51      3.11 o 
   1  -3  13      522.52      489.68      9.17 o 
   2  -3  13      194.19      186.77      5.01 o 
   3  -3  13        8.69        9.37      1.57 o 
   4  -3  13        5.55        5.81      1.52 o 
   5  -3  13      645.97      706.70     14.57 o 
   6  -3  13      212.76      241.97      7.43 o 
   7  -3  13       64.83       76.96      4.27 o 
   8  -3  13        1.59        3.11      2.06 o 
  -8  -2  13        0.17        0.11      2.71 o 
  -7  -2  13        0.24       -2.95      1.79 o 
  -6  -2  13       43.20       51.86      4.68 o 
  -5  -2  13        0.05       -3.12      1.74 o 
  -4  -2  13       23.08       24.13      2.53 o 
  -3  -2  13      236.25      221.76      6.47 o 
  -2  -2  13       19.67       16.48      2.06 o 
  -1  -2  13      573.82      568.48     11.85 o 
   0  -2  13      171.80      170.08      4.78 o 
   1  -2  13       34.52       24.82      1.80 o 
   2  -2  13       51.29       44.57      2.20 o 
   3  -2  13        7.61        4.52      1.67 o 
   4  -2  13      101.41       96.50      3.63 o 
   5  -2  13        3.65        5.00      1.63 o 
   6  -2  13        5.83        4.35      1.66 o 
   7  -2  13        0.01       -0.60      1.58 o 
   8  -2  13        0.58       -0.08      1.86 o 
   9  -2  13        3.36        3.64      2.54 o 
  -8  -1  13       19.50       10.22      5.09 o 
  -7  -1  13        0.83       -2.31      2.19 o 
  -6  -1  13        1.09       -1.30      1.50 o 
  -5  -1  13       69.79       64.50      5.39 o 
  -4  -1  13       66.84       83.94      4.18 o 
  -3  -1  13      482.46      514.47     12.06 o 
  -2  -1  13       51.25       45.01      2.49 o 
  -1  -1  13       14.75       13.34      1.39 o 
   0  -1  13      213.86      198.18      4.59 o 
   1  -1  13        5.46        4.27      1.10 o 
   2  -1  13      287.16      277.72      5.77 o 
   3  -1  13       44.19       29.90      3.14 o 
   4  -1  13      440.94      458.75      9.85 o 
   5  -1  13       27.86       26.85      1.99 o 
   6  -1  13      134.04      152.70      4.69 o 
   7  -1  13       62.19       65.44      3.81 o 
   8  -1  13       20.34       22.97      2.67 o 
   9  -1  13        5.90        2.19      2.02 o 
  -8   0  13        0.61        2.30      2.75 o 
  -7   0  13       25.66       17.81      3.58 o 
  -6   0  13       13.74        7.04      2.61 o 
  -5   0  13       35.61       32.37      2.80 o 
  -4   0  13        1.43       -0.01      1.26 o 
  -3   0  13      198.35      183.71      4.70 o 
  -2   0  13       38.87       38.56      1.99 o 
  -1   0  13      351.93      348.92      7.63 o 
   0   0  13       82.96       81.55      2.84 o 
   1   0  13      277.83      244.83      7.01 o 
   2   0  13       67.11       69.95      2.59 o 
   3   0  13        1.06       -0.54      1.00 o 
   4   0  13      340.18      322.77      6.16 o 
   5   0  13      155.37      156.01      4.68 o 
   6   0  13        1.75        2.19      1.51 o 
   7   0  13       78.95      100.51      5.21 o 
   8   0  13       78.25       86.28      6.09 o 
   9   0  13        7.63        7.25      2.65 o 
  -8   1  13        1.05       -1.53      2.57 o 
  -7   1  13        1.57       -0.40      2.37 o 
  -6   1  13       19.84       18.25      2.96 o 
  -5   1  13        5.59        2.62      2.17 o 
  -4   1  13      321.89      352.99      8.10 o 
  -3   1  13       89.63       70.51      3.96 o 
  -2   1  13       67.63       75.91      2.84 o 
  -1   1  13       65.24       67.20      2.65 o 
   0   1  13      795.25      804.89     14.06 o 
   1   1  13        0.01       -1.70      0.90 o 
   2   1  13     1059.29     1054.92     18.03 o 
   3   1  13     1028.74     1081.69     17.29 o 
   4   1  13       10.06       12.23      1.38 o 
   5   1  13       14.92       12.85      1.41 o 
   6   1  13        7.67        6.21      1.33 o 
   7   1  13       31.86       27.35      2.89 o 
   8   1  13      126.23      132.10      6.10 o 
   9   1  13        1.04        1.30      2.35 o 
  -8   2  13        0.17       -4.56      2.28 o 
  -7   2  13       26.88       28.64      4.95 o 
  -6   2  13        8.39        5.64      2.63 o 
  -5   2  13        0.02        0.48      1.61 o 
  -4   2  13        0.00        0.62      1.48 o 
  -3   2  13       62.89       54.22      3.74 o 
  -2   2  13       39.96       34.17      2.05 o 
  -1   2  13       74.64       70.76      2.87 o 
   0   2  13        1.66       -0.69      1.08 o 
   1   2  13      209.23      215.87      5.75 o 
   2   2  13      102.10       80.93      3.83 o 
   3   2  13      733.35      746.24     13.38 o 
   4   2  13      922.70      931.58     16.51 o 
   5   2  13      153.42      143.26      3.93 o 
   6   2  13       68.53       56.96      2.69 o 
   7   2  13       97.95      102.74      3.91 o 
   8   2  13       70.10       76.50      4.64 o 
   9   2  13       88.02       98.38      5.43 o 
  -7   3  13        5.83        3.29      2.36 o 
  -6   3  13       21.63       17.81      2.75 o 
  -5   3  13       33.43       29.69      2.47 o 
  -4   3  13       38.26       34.77      2.37 o 
  -3   3  13      111.54      145.93      4.38 o 
  -2   3  13       72.53       73.17      2.99 o 
  -1   3  13        5.38        6.71      1.27 o 
   0   3  13        0.71       -2.35      2.03 o 
   1   3  13     1807.93     1804.61     33.07 o 
   2   3  13     1604.01     1600.91     27.13 o 
   3   3  13      254.65      274.83      5.80 o 
   4   3  13       59.65       43.84      2.51 o 
   5   3  13        8.29        5.94      1.27 o 
   6   3  13        0.61       -1.24      1.29 o 
   7   3  13        0.45       -0.22      1.29 o 
   8   3  13       22.53       24.81      2.15 o 
   9   3  13       68.99       62.30      4.35 o 
  -7   4  13       18.34       16.81      2.34 o 
  -6   4  13        0.31       -1.26      1.57 o 
  -5   4  13        0.37        0.74      1.52 o 
  -4   4  13        1.42        0.08      1.39 o 
  -3   4  13      306.38      285.39      6.66 o 
  -2   4  13       86.81       75.54      3.62 o 
  -1   4  13       41.48       29.62      1.81 o 
   0   4  13       68.22       57.93      4.18 o 
   1   4  13      318.71      313.22     11.38 o 
   2   4  13      417.89      441.49      8.33 o 
   3   4  13      129.37      148.56      3.71 o 
   4   4  13       19.20       32.51      1.88 o 
   5   4  13       25.24       38.24      2.16 o 
   6   4  13       52.15       45.51      2.65 o 
   7   4  13       40.53       31.77      2.42 o 
   8   4  13        0.57        0.93      1.46 o 
   9   4  13       84.57       90.81      4.00 o 
  -7   5  13        0.34       -0.27      3.15 o 
  -6   5  13        2.15        0.83      1.51 o 
  -5   5  13        6.35        5.03      1.48 o 
  -4   5  13        1.38       -2.69      1.94 o 
  -3   5  13       22.09       17.86      2.27 o 
  -2   5  13       42.27       40.56      2.60 o 
  -1   5  13       18.47       19.85      2.38 o 
   0   5  13      380.53      391.91     11.14 o 
   1   5  13       90.05      103.50      4.36 o 
   2   5  13        4.00        6.16      1.71 o 
   3   5  13        4.72        4.37      1.63 o 
   4   5  13       97.84       95.10      4.16 o 
   5   5  13        1.29        0.96      1.30 o 
   6   5  13      132.10      135.50      4.94 o 
   7   5  13       38.39       43.48      4.68 o 
   8   5  13        0.07       -0.09      1.27 o 
   9   5  13       15.66       16.72      2.26 o 
  -7   6  13        2.17        2.89      2.79 o 
  -6   6  13       10.84        8.08      2.82 o 
  -5   6  13       57.78       46.27      4.39 o 
  -4   6  13      238.24      263.54      9.23 o 
  -3   6  13       46.97       42.88      5.15 o 
  -2   6  13      137.16      150.50      6.14 o 
  -1   6  13       21.21       20.92      2.46 o 
   0   6  13      505.04      578.37     15.50 o 
   1   6  13      623.02      633.28     14.65 o 
   2   6  13       91.19      112.01      4.41 o 
   3   6  13        9.49       17.41      2.01 o 
   4   6  13      174.37      143.30      5.21 o 
   5   6  13      151.76      165.72      5.79 o 
   6   6  13       53.27       54.24      4.09 o 
   7   6  13       16.67       22.14      3.03 o 
   8   6  13       53.32       57.14      6.73 o 
   9   6  13      149.28      144.95      9.52 o 
  -6   7  13        5.06        2.12      2.77 o 
  -5   7  13        0.49        0.94      2.88 o 
  -4   7  13        9.17        7.95      2.77 o 
  -3   7  13        2.02        0.20      2.28 o 
  -2   7  13       33.42       27.67      3.77 o 
  -1   7  13        4.99        3.27      1.93 o 
   0   7  13       34.69       27.78      2.62 o 
   1   7  13       86.43      101.89      4.75 o 
   2   7  13        2.81        1.19      1.46 o 
   3   7  13       24.72       19.56      2.09 o 
   4   7  13        5.53        6.42      1.70 o 
   5   7  13       24.14       29.77      2.62 o 
   6   7  13        1.53        2.65      2.15 o 
   7   7  13       40.75       41.59      4.47 o 
   8   7  13        9.51       12.29      2.95 o 
   9   7  13        0.22       -0.20      2.16 o 
  -5   8  13        6.65        1.25      3.02 o 
  -4   8  13        1.06        4.37      2.68 o 
  -3   8  13       21.68       24.53      3.14 o 
  -2   8  13       47.72       59.49      4.21 o 
  -1   8  13       71.29       79.77      6.54 o 
   0   8  13       76.36       76.17      4.29 o 
   1   8  13       17.08       21.37      2.21 o 
   2   8  13       36.91       28.29      2.38 o 
   3   8  13       88.71       82.57      3.99 o 
   4   8  13       14.81       13.22      2.01 o 
   5   8  13        8.03        3.27      1.83 o 
   6   8  13      157.75      187.76      7.34 o 
   7   8  13        4.34        3.22      2.35 o 
   8   8  13      114.01      135.86      7.53 o 
  -5   9  13        0.86        3.30      3.16 o 
  -4   9  13        1.31        6.44      4.90 o 
  -3   9  13        9.04       11.86      2.79 o 
  -2   9  13       62.22       72.13      7.81 o 
  -1   9  13      157.05      161.06      6.40 o 
   0   9  13       75.57       81.61      4.38 o 
   1   9  13        1.51        0.65      1.67 o 
   2   9  13        1.26        2.11      1.63 o 
   3   9  13       47.99       35.58      2.70 o 
   4   9  13       11.64       12.86      2.13 o 
   5   9  13        0.20        2.02      1.79 o 
   6   9  13      196.48      223.25      8.25 o 
   7   9  13        2.59        6.29      2.76 o 
  -4  10  13       18.26       19.06      4.08 o 
  -3  10  13       77.36       98.82      6.94 o 
  -2  10  13       34.66       32.64      3.54 o 
  -1  10  13        7.47        6.37      2.41 o 
   0  10  13       15.41       15.88      2.73 o 
   1  10  13        0.07       -0.65      1.97 o 
   2  10  13        8.24        3.12      1.68 o 
   3  10  13       15.35       10.36      2.00 o 
   4  10  13        1.10       -2.73      1.64 o 
   5  10  13       60.63       75.25      5.74 o 
   6  10  13        1.38        1.32      2.15 o 
   7  10  13       70.70       69.33      5.86 o 
  -2  11  13       48.60       37.05      5.31 o 
  -1  11  13       16.68       10.08      2.45 o 
   0  11  13        3.20        7.61      2.60 o 
   1  11  13       19.09       16.83      3.60 o 
   2  11  13        1.01        0.24      1.72 o 
   3  11  13        0.48       -0.80      2.71 o 
   4  11  13        1.82        2.61      1.91 o 
   5  11  13       41.41       35.80      5.71 o 
   6  11  13       52.88       60.04      4.40 o 
  -1  12  13       53.71       44.20     10.75 o 
   0  12  13        1.31        9.86      5.28 o 
   1  12  13        9.74       12.46      4.32 o 
   2  12  13        1.97        3.63      3.63 o 
   3  12  13        1.40        3.36      3.14 o 
   4  12  13       18.07       15.40      2.48 o 
  -2  -9  14        1.42        0.23      3.01 o 
  -1  -9  14       10.81        5.31      4.96 o 
   0  -9  14       17.24       20.41      4.09 o 
   1  -9  14       40.67       37.25      4.55 o 
   2  -9  14        1.49        3.18      3.46 o 
  -4  -8  14       36.96       47.09      5.45 o 
  -3  -8  14        0.98        1.12      2.35 o 
  -2  -8  14       11.84       13.49      2.87 o 
  -1  -8  14        0.36       -1.70      2.81 o 
   0  -8  14        0.44       -1.53      1.99 o 
   1  -8  14      182.31      207.82      7.05 o 
   2  -8  14       39.57       48.91      3.72 o 
   3  -8  14        0.52        1.41      2.85 o 
   4  -8  14        2.66       -2.05      2.31 o 
  -5  -7  14       56.54       72.46      8.05 o 
  -4  -7  14        4.86       -1.97      3.11 o 
  -3  -7  14       82.18       96.39      6.41 o 
  -2  -7  14       29.86       45.64      4.30 o 
  -1  -7  14       17.26       23.97      2.89 o 
   0  -7  14       17.39       18.26      4.22 o 
   1  -7  14        9.49       16.59      2.73 o 
   2  -7  14        0.12       -0.71      1.99 o 
   3  -7  14       21.46       21.64      2.75 o 
   4  -7  14        0.18       -0.29      3.30 o 
   5  -7  14        0.44       -1.73      2.64 o 
  -5  -6  14        1.47       -4.16      6.29 o 
  -4  -6  14       18.16       21.11      5.08 o 
  -3  -6  14        3.48        3.18      3.73 o 
  -2  -6  14       51.04       68.98      5.10 o 
  -1  -6  14        9.44        8.38      2.27 o 
   0  -6  14       28.05       21.69      2.65 o 
   1  -6  14       14.82       13.24      3.60 o 
   2  -6  14        2.58       -0.16      1.97 o 
   3  -6  14        6.04        6.54      2.43 o 
   4  -6  14       56.77       60.84      4.60 o 
   5  -6  14        8.09       11.65      3.59 o 
   6  -6  14      148.10      204.35      8.39 o 
  -6  -5  14       11.99        3.28      4.92 o 
  -5  -5  14        2.61        0.35      6.10 o 
  -4  -5  14      144.78      169.42     10.87 o 
  -3  -5  14        7.99        4.00      7.94 o 
  -2  -5  14       43.18       53.36      6.13 o 
  -1  -5  14       17.22       18.00      3.01 o 
   0  -5  14       45.43       42.06      3.19 o 
   1  -5  14       28.82       28.17      2.76 o 
   2  -5  14      239.28      228.97      8.10 o 
   3  -5  14      116.20      150.61      7.86 o 
   4  -5  14      118.92      149.93      6.65 o 
   5  -5  14       19.47       21.07      4.41 o 
   6  -5  14       31.40       32.13      3.65 o 
   7  -5  14      157.27      164.83      7.49 o 
  -7  -4  14       10.46        6.30      7.91 o 
  -6  -4  14        0.06       -4.69      4.50 o 
  -5  -4  14        0.87       -3.07      4.53 o 
  -4  -4  14       56.75       49.04      7.26 o 
  -3  -4  14       36.65       29.64      9.69 o 
  -2  -4  14      105.12       97.22      6.45 o 
  -1  -4  14      149.35      139.73      9.42 o 
   0  -4  14       86.76       92.77      7.57 o 
   1  -4  14       24.38       28.73      2.73 o 
   2  -4  14       21.99       18.03      2.53 o 
   3  -4  14        1.03       -0.43      2.03 o 
   4  -4  14        2.99        2.13      2.24 o 
   5  -4  14       73.23       73.31      4.79 o 
   6  -4  14        0.00        2.68      2.47 o 
   7  -4  14       17.31       12.91      3.78 o 
  -7  -3  14       21.86       26.75     11.17 o 
  -6  -3  14        6.60        1.54      5.40 o 
  -5  -3  14        5.81        5.97      2.60 o 
  -4  -3  14        3.12        0.61      2.14 o 
  -3  -3  14       39.76       33.10      2.65 o 
  -2  -3  14       11.80       19.28      2.18 o 
  -1  -3  14        2.72        0.00      1.51 o 
   0  -3  14       75.41       60.82      3.06 o 
   1  -3  14        6.35        2.93      1.48 o 
   2  -3  14       54.02       50.11      2.72 o 
   3  -3  14       69.70       68.09      3.28 o 
   4  -3  14       85.00       86.83      3.84 o 
   5  -3  14       59.78       70.66      4.07 o 
   6  -3  14       30.12       20.15      2.62 o 
   7  -3  14        2.84       -0.27      2.01 o 
   8  -3  14       28.85       36.57      4.29 o 
  -7  -2  14        4.96        6.87      3.00 o 
  -6  -2  14       50.10       45.87      4.13 o 
  -5  -2  14       44.94       38.58      3.08 o 
  -4  -2  14        5.99        5.19      2.04 o 
  -3  -2  14       68.21       66.41      3.70 o 
  -2  -2  14      180.35      171.52      5.47 o 
  -1  -2  14       28.16       28.38      2.11 o 
   0  -2  14      125.05      116.02      4.09 o 
   1  -2  14      101.93       89.44      3.47 o 
   2  -2  14        3.54        3.20      1.47 o 
   3  -2  14       49.24       39.02      2.29 o 
   4  -2  14      113.93      123.82      4.11 o 
   5  -2  14      416.65      447.18      9.89 o 
   6  -2  14        9.69       11.00      1.82 o 
   7  -2  14       10.94        9.25      1.87 o 
   8  -2  14        6.27        3.53      2.41 o 
  -7  -1  14        1.29       -1.41      2.21 o 
  -6  -1  14        0.75       -3.09      2.00 o 
  -5  -1  14        7.53        1.85      1.93 o 
  -4  -1  14        6.98       -0.90      1.77 o 
  -3  -1  14        4.66        2.05      1.71 o 
  -2  -1  14      143.37      151.52      4.69 o 
  -1  -1  14      641.71      605.19     16.65 o 
   0  -1  14       53.69       47.56      2.58 o 
   1  -1  14        7.06        9.78      1.48 o 
   2  -1  14      111.66      103.09      3.61 o 
   3  -1  14       21.24       20.77      1.79 o 
   4  -1  14      145.13      166.62      4.80 o 
   5  -1  14      156.46      172.65      4.97 o 
   6  -1  14       11.02        4.91      1.57 o 
   7  -1  14        0.08       -1.88      1.73 o 
   8  -1  14        0.55       -0.12      1.94 o 
   9  -1  14       21.73       19.54      3.53 o 
  -7   0  14        0.15       -2.88      2.43 o 
  -6   0  14        1.18       -1.26      2.39 o 
  -5   0  14       32.91       27.82      3.32 o 
  -4   0  14        6.99        5.13      1.87 o 
  -3   0  14       11.63       11.73      1.84 o 
  -2   0  14        4.66       -0.44      1.23 o 
  -1   0  14      195.60      154.17      4.02 o 
   0   0  14       38.16       29.23      1.75 o 
   1   0  14       68.26       69.63      2.71 o 
   2   0  14      119.38      129.21      3.66 o 
   3   0  14       21.27       20.41      1.53 o 
   4   0  14      104.81      124.72      4.64 o 
   5   0  14       11.36        8.72      1.71 o 
   6   0  14       88.03      102.62      5.46 o 
   7   0  14       88.33      100.00      5.29 o 
   8   0  14       26.23       27.87      3.32 o 
   9   0  14       13.82       12.19      3.31 o 
  -7   1  14        0.46       -2.24      2.43 o 
  -6   1  14       28.51       25.66      3.48 o 
  -5   1  14        5.43        5.12      2.34 o 
  -4   1  14       44.05       39.19      3.12 o 
  -3   1  14        0.18       -0.79      1.35 o 
  -2   1  14        0.40       -0.47      1.30 o 
  -1   1  14       11.04       11.90      1.81 o 
   0   1  14       40.72       25.83      1.83 o 
   1   1  14      692.97      695.44     13.66 o 
   2   1  14      223.91      240.25      5.78 o 
   3   1  14      132.11      123.27      3.60 o 
   4   1  14       23.05       23.60      1.65 o 
   5   1  14       57.36       55.41      2.74 o 
   6   1  14       68.77       71.42      4.30 o 
   7   1  14       47.15       38.86      3.43 o 
   8   1  14        6.56        6.11      2.44 o 
   9   1  14        4.45        1.78      2.45 o 
  -7   2  14        7.28        5.48      2.70 o 
  -6   2  14        6.27        2.23      3.04 o 
  -5   2  14        3.06        1.50      1.67 o 
  -4   2  14        1.65        1.47      1.53 o 
  -3   2  14        1.23       -2.13      1.39 o 
  -2   2  14      547.72      518.65     10.78 o 
  -1   2  14        0.48        0.20      1.17 o 
   0   2  14       55.69       56.56      2.72 o 
   1   2  14      163.06      155.39      4.33 o 
   2   2  14      296.12      258.44      6.08 o 
   3   2  14       23.33       16.90      1.51 o 
   4   2  14        4.90        1.22      1.13 o 
   5   2  14        1.98        1.17      1.19 o 
   6   2  14       86.30       88.41      3.44 o 
   7   2  14        3.18        1.75      1.33 o 
   8   2  14       11.12        5.36      2.26 o 
   9   2  14       14.91        9.94      2.69 o 
  -7   3  14       11.01        4.66      2.53 o 
  -6   3  14        1.05        0.97      2.18 o 
  -5   3  14        1.12       -0.63      1.58 o 
  -4   3  14       61.31       70.51      4.67 o 
  -3   3  14       38.93       47.77      4.57 o 
  -2   3  14      231.20      226.90      5.69 o 
  -1   3  14        8.00        7.16      1.36 o 
   0   3  14       65.91       65.79      3.19 o 
   1   3  14      248.50      302.32      6.80 o 
   2   3  14       17.17       13.34      1.39 o 
   3   3  14       93.19       84.71      2.98 o 
   4   3  14      405.66      431.56      8.49 o 
   5   3  14        7.49        6.07      1.32 o 
   6   3  14       27.84       27.89      1.94 o 
   7   3  14        0.01       -2.18      1.28 o 
   8   3  14        5.49        5.07      1.68 o 
   9   3  14       18.71       21.52      4.66 o 
  -7   4  14        5.01        2.70      2.39 o 
  -6   4  14       11.61        9.91      2.12 o 
  -5   4  14        1.75       -0.23      1.53 o 
  -4   4  14        0.34       -1.70      1.41 o 
  -3   4  14      175.92      167.13      4.72 o 
  -2   4  14        0.77       -1.02      1.15 o 
  -1   4  14      198.76      209.22      5.16 o 
   0   4  14        7.18        5.97      1.20 o 
   1   4  14      197.22      167.53      4.34 o 
   2   4  14       30.37       23.86      1.57 o 
   3   4  14      135.89      110.92      3.30 o 
   4   4  14       13.07        8.94      1.60 o 
   5   4  14      259.60      273.67      6.03 o 
   6   4  14       56.57       62.28      2.85 o 
   7   4  14       16.59       11.21      1.70 o 
   8   4  14        0.36        0.59      1.51 o 
   9   4  14        0.08       -0.46      1.62 o 
  -6   5  14        1.32       -1.40      1.55 o 
  -5   5  14       20.24       18.71      2.80 o 
  -4   5  14        0.14       -2.47      2.00 o 
  -3   5  14       13.33       10.09      2.07 o 
  -2   5  14       44.51       47.92      3.01 o 
  -1   5  14       24.97       18.42      2.51 o 
   0   5  14       22.61       22.72      2.54 o 
   1   5  14       17.53       13.24      2.23 o 
   2   5  14      486.27      520.49     12.53 o 
   3   5  14      864.45      930.86     20.82 o 
   4   5  14       39.19       40.01      2.80 o 
   5   5  14        0.14       -1.91      1.29 o 
   6   5  14        0.03       -2.00      1.39 o 
   7   5  14        0.80       -1.18      1.66 o 
   8   5  14       14.16        6.42      2.10 o 
   9   5  14       43.22       34.04      5.12 o 
  -6   6  14        3.75       -0.75      2.73 o 
  -5   6  14       30.83       37.45      3.35 o 
  -4   6  14        3.45        2.76      2.15 o 
  -3   6  14       15.73        8.13      2.61 o 
  -2   6  14       57.37       48.55      4.96 o 
  -1   6  14        1.38       -0.31      1.87 o 
   0   6  14        6.98        4.82      1.95 o 
   1   6  14       58.68       65.86      4.05 o 
   2   6  14       13.36       23.65      2.33 o 
   3   6  14       16.84       14.20      2.06 o 
   4   6  14        7.41        8.73      1.90 o 
   5   6  14        0.11        1.15      1.75 o 
   6   6  14        0.01       -3.37      1.69 o 
   7   6  14       22.81       21.76      2.44 o 
   8   6  14       65.87       78.39      4.40 o 
   9   6  14       68.16       78.08      4.52 o 
  -6   7  14        0.75       -5.39      2.69 o 
  -5   7  14       10.60        7.32      3.25 o 
  -4   7  14        0.56        1.49      2.67 o 
  -3   7  14        8.23        6.44      2.61 o 
  -2   7  14       72.30       71.60      5.02 o 
  -1   7  14       42.52       35.58      3.65 o 
   0   7  14      204.45      202.12      7.23 o 
   1   7  14       68.10       69.50      3.66 o 
   2   7  14        4.34        4.35      1.69 o 
   3   7  14        0.50       -0.25      1.49 o 
   4   7  14       45.63       43.69      3.13 o 
   5   7  14       60.66       71.73      4.06 o 
   6   7  14       42.60       42.49      3.21 o 
   7   7  14        6.49        3.22      2.45 o 
   8   7  14      328.94      367.93     13.02 o 
  -5   8  14        7.12       12.36      3.61 o 
  -4   8  14       24.73       19.36      3.39 o 
  -3   8  14        0.32        1.37      2.46 o 
  -2   8  14      102.56      115.41      5.66 o 
  -1   8  14       44.50       33.79      3.16 o 
   0   8  14       84.66       85.36      4.64 o 
   1   8  14        0.90        0.52      1.65 o 
   2   8  14       21.41       16.01      2.11 o 
   3   8  14        0.65       -0.45      1.59 o 
   4   8  14       37.07       47.08      3.29 o 
   5   8  14      130.86      125.63      5.21 o 
   6   8  14        0.14       -0.25      1.81 o 
   7   8  14        2.72        2.94      2.35 o 
   8   8  14        5.10       10.36      3.27 o 
  -4   9  14       43.14       39.84      4.16 o 
  -3   9  14        9.81        5.62      2.66 o 
  -2   9  14       17.23        9.23      2.87 o 
  -1   9  14       27.87       26.82      3.02 o 
   0   9  14        0.12        1.50      3.02 o 
   1   9  14       14.81       10.68      2.08 o 
   2   9  14       49.71       60.74      3.57 o 
   3   9  14        0.00        1.19      1.72 o 
   4   9  14       10.94       12.11      2.11 o 
   5   9  14       18.46       17.94      2.41 o 
   6   9  14       17.61       19.78      3.29 o 
   7   9  14      114.21      138.11     13.39 o 
  -3  10  14       22.19       27.30      6.46 o 
  -2  10  14       19.74       21.38      3.10 o 
  -1  10  14        2.32        0.65      2.83 o 
   0  10  14       21.29       21.54      3.81 o 
   1  10  14        2.32        1.02      2.06 o 
   2  10  14       23.21       26.04      2.53 o 
   3  10  14       11.21       10.00      2.40 o 
   4  10  14        3.96        5.77      2.06 o 
   5  10  14        1.28        2.59      1.96 o 
   6  10  14       41.14       50.66      4.01 o 
  -2  11  14       18.36       18.49      3.07 o 
  -1  11  14        3.63        5.98      4.06 o 
   0  11  14        1.69        5.09      2.29 o 
   1  11  14        0.09        2.51      3.26 o 
   2  11  14        0.45        1.88      1.86 o 
   3  11  14        1.48        0.80      1.92 o 
   4  11  14       67.87       79.08      4.27 o 
   5  11  14       25.77       30.89      2.96 o 
   1  12  14        3.67        6.10      3.82 o 
   2  12  14       15.40       21.08      3.84 o 
  -2  -8  15        5.10        4.36      3.12 o 
  -1  -8  15        0.42       -1.44      3.39 o 
   0  -8  15       18.63       15.59      4.35 o 
   1  -8  15        0.92        4.63      2.23 o 
   2  -8  15        4.21        3.72      3.42 o 
   3  -8  15       93.36      116.51      6.49 o 
  -4  -7  15        7.40        1.87      3.54 o 
  -3  -7  15        1.11        0.06      3.43 o 
  -2  -7  15       35.61       33.98      5.40 o 
  -1  -7  15       13.63        6.41      3.32 o 
   0  -7  15       12.48       10.87      2.82 o 
   1  -7  15       89.09      103.13      6.11 o 
   2  -7  15        5.04        5.61      2.57 o 
   3  -7  15        0.50        1.31      2.48 o 
   4  -7  15        0.00       -0.60      2.26 o 
  -5  -6  15       11.34        2.88      3.96 o 
  -4  -6  15       18.75        5.22      4.43 o 
  -3  -6  15        1.47       -1.27      3.99 o 
  -2  -6  15        1.24       11.21      4.31 o 
  -1  -6  15       29.65       29.95      5.00 o 
   0  -6  15       82.09       93.40      5.82 o 
   1  -6  15        0.01        1.73      2.61 o 
   2  -6  15       35.63       36.82      3.90 o 
   3  -6  15        5.84        1.24      2.38 o 
   4  -6  15       16.46       10.55      2.73 o 
   5  -6  15       79.61       99.29      6.00 o 
  -5  -5  15        5.15       -2.63      7.26 o 
  -4  -5  15        1.70        2.17      4.37 o 
  -3  -5  15        2.40        7.12      4.41 o 
  -2  -5  15        0.47        1.07      3.57 o 
  -1  -5  15       17.97       25.41      4.76 o 
   0  -5  15        0.01        4.04      3.39 o 
   1  -5  15        2.41        2.93      4.09 o 
   2  -5  15       55.41       49.14      3.87 o 
   3  -5  15        0.76        0.57      2.17 o 
   4  -5  15        5.24        6.85      2.53 o 
   5  -5  15       37.97       42.54      4.04 o 
   6  -5  15      119.26      165.23      7.66 o 
  -6  -4  15       56.24       66.46     19.82 o 
  -5  -4  15        8.99        7.63      6.24 o 
  -4  -4  15        2.91       -0.26      3.38 o 
  -3  -4  15        2.24       -2.88      2.81 o 
  -2  -4  15       10.32        9.32      5.36 o 
  -1  -4  15       18.34       20.29      4.36 o 
   0  -4  15      110.91      110.99      8.54 o 
   1  -4  15      221.11      242.23      9.72 o 
   2  -4  15       13.45       14.79      2.55 o 
   3  -4  15        8.85        8.84      2.39 o 
   4  -4  15       55.94       62.73      5.95 o 
   5  -4  15       62.87       86.17      5.30 o 
   6  -4  15        1.32       -0.65      2.61 o 
   7  -4  15        2.96        3.88      3.53 o 
  -6  -3  15        0.62       -2.36      2.46 o 
  -5  -3  15        8.91        7.62      2.81 o 
  -4  -3  15       14.20        8.20      2.63 o 
  -3  -3  15       36.92       34.23      4.55 o 
  -2  -3  15      106.96       85.86      5.20 o 
  -1  -3  15       23.02       16.68      2.09 o 
   0  -3  15        2.95       -2.05      1.52 o 
   1  -3  15      306.10      321.43      8.50 o 
   2  -3  15      174.15      184.22      5.19 o 
   3  -3  15       23.93       18.55      2.23 o 
   4  -3  15       20.79       12.94      1.84 o 
   5  -3  15       23.98       24.74      2.62 o 
   6  -3  15      110.78      121.47      5.48 o 
   7  -3  15       74.66       98.67      4.94 o 
  -7  -2  15       16.89       11.04      3.17 o 
  -6  -2  15        2.59       -1.98      2.47 o 
  -5  -2  15       50.52       43.90      3.32 o 
  -4  -2  15       13.65       10.12      2.24 o 
  -3  -2  15       62.40       58.04      3.53 o 
  -2  -2  15       90.07      111.88      4.54 o 
  -1  -2  15        1.08       -2.75      1.47 o 
   0  -2  15       85.33       62.62      4.32 o 
   1  -2  15        9.59        9.35      1.59 o 
   2  -2  15       22.42       31.30      2.43 o 
   3  -2  15       59.48       59.44      3.95 o 
   4  -2  15       37.88       45.74      2.63 o 
   5  -2  15       59.74       52.75      3.06 o 
   6  -2  15      118.44      141.44      4.71 o 
   7  -2  15        8.69       14.19      3.74 o 
   8  -2  15       24.56       33.41      6.30 o 
  -7  -1  15        0.06       -6.96      3.48 o 
  -6  -1  15        8.89        3.85      2.49 o 
  -5  -1  15       44.94       41.42      3.27 o 
  -4  -1  15        6.61        3.86      1.98 o 
  -3  -1  15       57.26       57.25      3.55 o 
  -2  -1  15       29.97       36.18      2.53 o 
  -1  -1  15       34.47       23.22      2.00 o 
   0  -1  15       58.89       48.74      2.67 o 
   1  -1  15       42.97       39.25      2.35 o 
   2  -1  15       16.14       12.69      1.66 o 
   3  -1  15      282.07      290.98      7.89 o 
   4  -1  15       41.78       39.38      2.70 o 
   5  -1  15       37.03       22.26      2.33 o 
   6  -1  15       55.00       46.15      3.12 o 
   7  -1  15        0.01       -1.80      1.78 o 
   8  -1  15        0.60       -3.27      1.78 o 
  -7   0  15        1.18       -2.06      2.73 o 
  -6   0  15       15.61       15.56      3.11 o 
  -5   0  15        1.19        0.04      2.29 o 
  -4   0  15        3.93        1.84      2.26 o 
  -3   0  15      212.02      231.97      6.34 o 
  -2   0  15      165.24      147.47      4.69 o 
  -1   0  15      277.27      234.38      5.37 o 
   0   0  15      122.44       88.82      3.08 o 
   1   0  15      218.15      169.52      4.29 o 
   2   0  15       78.77       69.35      2.73 o 
   3   0  15      235.07      255.85      5.64 o 
   4   0  15      208.00      209.42      6.30 o 
   5   0  15        5.88        6.65      2.18 o 
   6   0  15       12.08        6.52      2.21 o 
   7   0  15        6.24        2.25      2.34 o 
   8   0  15       24.68       17.65      3.71 o 
  -7   1  15       33.39       19.37      3.35 o 
  -6   1  15        0.16       -0.47      2.40 o 
  -5   1  15        7.16        4.63      2.50 o 
  -4   1  15        1.03       -0.65      2.09 o 
  -3   1  15       39.53       29.88      2.26 o 
  -2   1  15      192.21      194.35      5.31 o 
  -1   1  15       62.19       50.48      3.68 o 
   0   1  15      149.26      142.19      4.27 o 
   1   1  15      121.17      133.91      4.07 o 
   2   1  15      138.60      157.94      4.45 o 
   3   1  15       19.61       19.55      1.75 o 
   4   1  15       89.87       98.34      3.31 o 
   5   1  15       10.48        8.27      1.44 o 
   6   1  15        0.54       -1.99      1.85 o 
   7   1  15        0.33       -0.72      2.05 o 
   8   1  15        0.10       -1.07      2.25 o 
   9   1  15       24.18       25.69      3.62 o 
  -7   2  15        6.07        2.19      2.79 o 
  -6   2  15       13.36        9.48      2.82 o 
  -5   2  15       11.31        3.88      2.33 o 
  -4   2  15       92.50      108.09      6.46 o 
  -3   2  15        0.01        0.22      1.45 o 
  -2   2  15       58.02       41.91      2.42 o 
  -1   2  15       19.09        7.72      1.53 o 
   0   2  15      514.77      459.41      9.68 o 
   1   2  15      113.19      105.23      3.56 o 
   2   2  15      329.52      365.99      8.02 o 
   3   2  15        0.08       -0.74      1.08 o 
   4   2  15        0.03       -0.13      1.12 o 
   5   2  15       82.71       82.00      3.16 o 
   6   2  15        6.10        9.71      1.56 o 
   7   2  15        5.56        8.72      2.36 o 
   8   2  15       19.36       25.09      3.13 o 
   9   2  15       67.78       88.38      5.40 o 
  -7   3  15        4.97        3.16      2.53 o 
  -6   3  15       41.50       41.70      8.50 o 
  -5   3  15        0.01       -2.84      2.21 o 
  -4   3  15       46.98       41.64      3.07 o 
  -3   3  15        4.15        3.21      1.50 o 
  -2   3  15        0.04       -0.99      1.31 o 
  -1   3  15       38.66       33.96      2.10 o 
   0   3  15      213.49      231.46      5.70 o 
   1   3  15       85.80       78.70      3.09 o 
   2   3  15      291.21      281.01      7.42 o 
   3   3  15       13.63        7.50      1.31 o 
   4   3  15        7.14        4.75      1.29 o 
   5   3  15        4.52        2.52      1.29 o 
   6   3  15      101.91      121.73      3.90 o 
   7   3  15       81.67       80.01      3.39 o 
   8   3  15        0.00       -1.21      2.09 o 
   9   3  15       13.30       13.61      2.67 o 
  -6   4  15        0.03        0.83      1.81 o 
  -5   4  15       13.51       11.36      1.88 o 
  -4   4  15       14.46       10.96      1.89 o 
  -3   4  15       78.19       75.62      3.49 o 
  -2   4  15        6.20        8.83      1.47 o 
  -1   4  15       75.57       68.93      2.92 o 
   0   4  15      145.33      179.06      4.68 o 
   1   4  15       41.12       40.65      2.20 o 
   2   4  15       88.70       86.47      3.62 o 
   3   4  15       22.22       21.98      1.60 o 
   4   4  15      186.03      235.15      5.37 o 
   5   4  15       63.30       62.24      2.67 o 
   6   4  15       34.81       33.83      2.20 o 
   7   4  15        6.33        6.63      1.52 o 
   8   4  15       58.02       72.69      3.33 o 
   9   4  15      103.10      133.71      7.07 o 
  -6   5  15       12.45       10.75      1.81 o 
  -5   5  15       12.59       11.58      2.77 o 
  -4   5  15       30.39       26.34      2.86 o 
  -3   5  15        3.00        1.46      1.96 o 
  -2   5  15        4.56        2.79      1.79 o 
  -1   5  15      363.77      396.76      9.87 o 
   0   5  15        4.77        4.49      1.98 o 
   1   5  15      322.05      368.90     10.98 o 
   2   5  15       35.82       34.77      2.73 o 
   3   5  15       75.36       84.55      4.10 o 
   4   5  15        7.32        8.39      1.60 o 
   5   5  15       25.55       25.00      2.16 o 
   6   5  15        0.51        2.25      1.58 o 
   7   5  15        5.25        3.60      1.75 o 
   8   5  15        1.43        0.16      1.97 o 
  -6   6  15        1.73        1.59      2.83 o 
  -5   6  15       35.95       27.84      3.44 o 
  -4   6  15        7.79        3.99      2.28 o 
  -3   6  15       19.95       12.66      2.76 o 
  -2   6  15        4.87        1.68      2.22 o 
  -1   6  15      127.69      150.46      7.62 o 
   0   6  15       50.59       44.89      4.01 o 
   1   6  15       52.11       63.40      4.08 o 
   2   6  15       10.29       11.46      2.32 o 
   3   6  15       16.86       18.55      2.28 o 
   4   6  15        0.12       -1.07      1.63 o 
   5   6  15        0.20       -0.51      1.72 o 
   6   6  15        0.03        2.44      1.92 o 
   7   6  15        4.82        4.55      1.84 o 
   8   6  15       30.57       20.65      4.21 o 
  -5   7  15        3.85        6.69      3.94 o 
  -4   7  15       17.53       15.73      3.28 o 
  -3   7  15        0.01       -0.03      2.36 o 
  -2   7  15       28.33       30.11      3.19 o 
  -1   7  15        0.04       -0.70      2.15 o 
   0   7  15        9.87        6.59      2.23 o 
   1   7  15       29.43       26.52      2.80 o 
   2   7  15        2.43       -1.06      1.65 o 
   3   7  15        6.26        5.85      1.89 o 
   4   7  15       10.57        8.24      2.06 o 
   5   7  15        6.09        6.18      2.01 o 
   6   7  15       56.20       58.92      3.87 o 
   7   7  15       26.22       16.26      2.67 o 
   8   7  15      116.47      128.94      6.93 o 
  -4   8  15       11.74       17.93      3.39 o 
  -3   8  15       12.70        9.89      2.90 o 
  -2   8  15       16.77       18.54      4.26 o 
  -1   8  15        0.00       -0.44      2.42 o 
   0   8  15        0.72        1.11      2.07 o 
   1   8  15        9.40        7.99      2.23 o 
   2   8  15        0.01        0.39      1.72 o 
   3   8  15        0.15       -0.58      1.71 o 
   4   8  15        7.47        6.08      2.17 o 
   5   8  15        6.35        3.38      2.06 o 
   6   8  15       41.08       46.06      5.19 o 
   7   8  15        5.61        3.40      2.24 o 
  -4   9  15       14.40       17.33      3.46 o 
  -3   9  15        0.77        1.17      3.11 o 
  -2   9  15       10.67        9.49      2.70 o 
  -1   9  15        4.14        3.14      2.33 o 
   0   9  15       11.66       17.26      4.83 o 
   1   9  15        0.57        0.47      1.99 o 
   2   9  15        0.19        0.15      2.03 o 
   3   9  15        1.15       -0.19      1.82 o 
   4   9  15        5.38        6.07      2.00 o 
   5   9  15        8.19        8.68      2.23 o 
   6   9  15       65.95       79.90      6.96 o 
   7   9  15       26.76       24.15      3.00 o 
  -2  10  15       20.71       17.80      3.02 o 
  -1  10  15       14.27        6.25      2.54 o 
   0  10  15       28.71       24.93      3.00 o 
   1  10  15        5.76        4.98      2.25 o 
   2  10  15        3.18        4.26      1.99 o 
   3  10  15        4.32        1.16      1.88 o 
   4  10  15        6.30        9.20      2.27 o 
   5  10  15       15.23       16.84      3.65 o 
   6  10  15       23.21       37.11      5.36 o 
  -1  11  15        3.38        7.41      4.20 o 
   0  11  15        3.20        3.74      3.05 o 
   1  11  15        1.82        0.76      4.24 o 
   2  11  15        1.40       -0.21      2.16 o 
   3  11  15        2.79        2.06      2.10 o 
   4  11  15       11.86        7.86      2.39 o 
  -3  -7  16        2.88        0.78      3.49 o 
  -2  -7  16        0.32        1.40      3.50 o 
  -1  -7  16        0.82       -2.86      3.03 o 
   0  -7  16        3.86        3.14      2.62 o 
   1  -7  16       25.64       29.92      3.89 o 
   2  -7  16       59.94       63.52      5.33 o 
   3  -7  16       92.53      117.99     12.84 o 
  -4  -6  16        2.93        0.56      3.82 o 
  -3  -6  16        9.63        8.29      4.08 o 
  -2  -6  16        0.05        4.14      4.18 o 
  -1  -6  16        0.06       -0.27      3.79 o 
   0  -6  16       20.46       19.81      4.67 o 
   1  -6  16      103.95      114.90      6.52 o 
   2  -6  16       36.28       44.10      4.39 o 
   3  -6  16       33.14       38.13      4.18 o 
   4  -6  16        7.74        6.29      2.53 o 
   5  -6  16        0.01       -2.51      2.63 o 
  -5  -5  16       32.92       21.56     12.66 o 
  -4  -5  16       67.52       86.51      9.35 o 
  -3  -5  16       13.79       13.95      5.16 o 
  -2  -5  16        0.04       -5.57      3.55 o 
  -1  -5  16       80.48       95.67      8.54 o 
   0  -5  16       67.28       97.12      8.39 o 
   1  -5  16       29.46       42.95      6.57 o 
   2  -5  16        2.26        4.68      2.73 o 
   3  -5  16        0.76        0.69      4.26 o 
   4  -5  16       11.65        5.59      2.71 o 
   5  -5  16       42.78       44.64      4.18 o 
   6  -5  16        1.69       -0.49      3.21 o 
  -5  -4  16        3.54       -5.70      4.78 o 
  -4  -4  16        8.04        8.03      8.42 o 
  -3  -4  16        0.08       -5.90      6.25 o 
  -2  -4  16       70.54       74.64      8.01 o 
  -1  -4  16        5.50        8.44      4.03 o 
   0  -4  16        1.04        0.48      3.32 o 
   1  -4  16       21.41       20.67      4.35 o 
   2  -4  16        6.91        5.12      2.27 o 
   3  -4  16        2.86        0.73      2.23 o 
   4  -4  16        1.41       -0.16      2.27 o 
   5  -4  16       58.54       80.82      5.47 o 
   6  -4  16      105.32      152.57      7.00 o 
  -6  -3  16        4.15       -1.06      4.36 o 
  -5  -3  16       32.75       33.91      3.88 o 
  -4  -3  16        2.01       -3.76      2.47 o 
  -3  -3  16        6.17        3.55      2.36 o 
  -2  -3  16        0.37       -0.45      2.00 o 
  -1  -3  16        4.41       -0.30      1.70 o 
   0  -3  16        3.25        0.44      1.81 o 
   1  -3  16        0.91       -0.42      1.57 o 
   2  -3  16       78.49      103.93      5.95 o 
   3  -3  16        4.82        2.13      1.60 o 
   4  -3  16       39.75       54.97      3.53 o 
   5  -3  16       32.15       44.02      3.71 o 
   6  -3  16      134.30      191.23      6.77 o 
   7  -3  16        0.59       -0.42      2.24 o 
  -6  -2  16       21.89       20.83      4.86 o 
  -5  -2  16       12.23       13.35      3.06 o 
  -4  -2  16        2.46        0.88      2.10 o 
  -3  -2  16       27.43       23.43      2.61 o 
  -2  -2  16      260.39      269.05      7.56 o 
  -1  -2  16       16.43       12.94      2.05 o 
   0  -2  16        7.59        6.20      1.64 o 
   1  -2  16       24.08       21.44      2.25 o 
   2  -2  16      190.59      215.88      6.62 o 
   3  -2  16      212.37      236.48     13.05 o 
   4  -2  16       15.08       10.43      2.01 o 
   5  -2  16       33.80       32.86      2.46 o 
   6  -2  16       20.91       16.78      3.10 o 
   7  -2  16       25.80       33.18      3.73 o 
  -6  -1  16        0.20       -2.17      2.29 o 
  -5  -1  16        6.53        3.88      2.40 o 
  -4  -1  16       38.02       33.40      2.96 o 
  -3  -1  16       34.91       29.90      2.71 o 
  -2  -1  16       11.72        5.88      2.15 o 
  -1  -1  16        0.65       -1.40      1.38 o 
   0  -1  16       18.35       11.52      1.71 o 
   1  -1  16       48.30       35.03      2.32 o 
   2  -1  16       75.15       70.22      3.32 o 
   3  -1  16        7.38        3.24      1.65 o 
   4  -1  16        0.04       -3.28      1.99 o 
   5  -1  16      317.63      369.94     11.38 o 
   6  -1  16        1.65       -1.03      1.80 o 
   7  -1  16       40.30       42.33      3.23 o 
   8  -1  16       25.25       30.17      3.62 o 
  -6   0  16        7.30        0.51      2.72 o 
  -5   0  16       95.02      118.39      6.49 o 
  -4   0  16       59.07       57.04      5.94 o 
  -3   0  16       86.81       75.08      4.64 o 
  -2   0  16        3.15       -0.52      1.72 o 
  -1   0  16        8.24        5.69      1.73 o 
   0   0  16        3.74        3.15      1.38 o 
   1   0  16       10.42        7.18      1.48 o 
   2   0  16       30.73       30.12      2.37 o 
   3   0  16        0.86        2.04      1.58 o 
   4   0  16       13.62       10.75      2.29 o 
   5   0  16      157.69      192.21     11.18 o 
   6   0  16       35.76       30.13      3.25 o 
   7   0  16       23.37       22.86      3.09 o 
   8   0  16        5.71        5.37      2.60 o 
  -6   1  16        0.72        2.08      2.58 o 
  -5   1  16        7.94        3.35      2.43 o 
  -4   1  16       45.21       38.26      4.28 o 
  -3   1  16       30.50       33.97      2.87 o 
  -2   1  16       54.58       63.20      3.26 o 
  -1   1  16        6.36       10.33      1.60 o 
   0   1  16        2.45       -1.09      1.23 o 
   1   1  16        4.25        2.49      1.34 o 
   2   1  16       75.56       78.02      3.57 o 
   3   1  16        5.99        7.93      1.49 o 
   4   1  16        0.07       -1.21      1.26 o 
   5   1  16       85.49      104.89      5.18 o 
   6   1  16       10.77       10.62      2.43 o 
   7   1  16       14.41        6.98      2.46 o 
   8   1  16        2.85        2.81      2.46 o 
  -6   2  16       15.51        9.58      3.20 o 
  -5   2  16       13.50        6.39      2.56 o 
  -4   2  16       11.81       13.01      2.33 o 
  -3   2  16        4.75        2.63      1.63 o 
  -2   2  16        4.87        2.61      1.43 o 
  -1   2  16        0.09       -0.89      1.30 o 
   0   2  16       43.41       36.97      3.18 o 
   1   2  16        1.23        3.32      1.44 o 
   2   2  16        5.08        3.92      1.34 o 
   3   2  16       19.45       22.30      1.86 o 
   4   2  16       66.34       64.42      2.83 o 
   5   2  16        5.98        7.53      1.47 o 
   6   2  16       22.69       19.14      2.34 o 
   7   2  16       36.20       35.20      4.26 o 
   8   2  16       48.75       55.17      4.23 o 
  -6   3  16       17.34       11.22      2.69 o 
  -5   3  16        2.04       -2.20      1.71 o 
  -4   3  16       34.48       29.20      2.45 o 
  -3   3  16        0.04        0.08      1.50 o 
  -2   3  16       30.29       27.67      2.15 o 
  -1   3  16       19.74       16.78      1.77 o 
   0   3  16       64.25       76.62      3.16 o 
   1   3  16       51.55       51.72      2.59 o 
   2   3  16       68.58       85.78      3.25 o 
   3   3  16        3.37        1.61      1.20 o 
   4   3  16        0.14       -0.64      1.19 o 
   5   3  16       28.74       26.15      1.96 o 
   6   3  16      117.55      145.14      4.96 o 
   7   3  16       52.18       67.41      3.19 o 
   8   3  16       13.62        8.91      2.60 o 
  -6   4  16        6.99        0.99      2.48 o 
  -5   4  16        0.64       -2.39      1.60 o 
  -4   4  16       15.72       12.76      1.94 o 
  -3   4  16        8.62        6.91      1.63 o 
  -2   4  16        0.15        0.51      1.30 o 
  -1   4  16        0.53        0.91      2.16 o 
   0   4  16       14.59        9.71      1.43 o 
   1   4  16       26.20       24.77      1.77 o 
   2   4  16       12.72       15.21      1.58 o 
   3   4  16        0.46       -0.73      1.10 o 
   4   4  16        7.16        5.23      1.30 o 
   5   4  16        0.04        0.81      1.24 o 
   6   4  16       12.47       13.72      1.67 o 
   7   4  16        0.04       -0.03      1.40 o 
   8   4  16        0.20       -0.73      1.56 o 
  -5   5  16       23.46       25.11      5.48 o 
  -4   5  16       24.86       17.54      2.78 o 
  -3   5  16        6.17        6.03      2.14 o 
  -2   5  16        0.06       -1.45      1.74 o 
  -1   5  16        4.51        6.28      1.83 o 
   0   5  16       68.12       74.02      3.61 o 
   1   5  16        1.23        1.28      1.48 o 
   2   5  16        1.16        2.37      1.51 o 
   3   5  16       16.83       13.42      1.80 o 
   4   5  16       15.15       13.59      1.84 o 
   5   5  16        3.92        6.96      1.74 o 
   6   5  16        0.80       -0.86      1.58 o 
   7   5  16        7.36        8.14      2.00 o 
   8   5  16        2.23        0.07      1.94 o 
  -5   6  16       31.51       29.49      4.40 o 
  -4   6  16        0.03       -0.70      2.30 o 
  -3   6  16       20.10       13.52      2.98 o 
  -2   6  16       13.53       10.13      2.55 o 
  -1   6  16       41.40       36.79      3.37 o 
   0   6  16        1.23        1.43      1.94 o 
   1   6  16       88.69      103.17      5.20 o 
   2   6  16       85.24       99.35      4.59 o 
   3   6  16        0.29       -1.03      1.98 o 
   4   6  16        0.28       -1.59      1.68 o 
   5   6  16        8.92        5.13      2.66 o 
   6   6  16        8.12        3.22      2.05 o 
   7   6  16        0.36        0.15      1.86 o 
   8   6  16       21.45       18.48      3.82 o 
  -4   7  16        0.10        1.35      2.89 o 
  -3   7  16       30.40       27.28      3.93 o 
  -2   7  16        0.03        0.06      2.24 o 
  -1   7  16        8.23        7.42      2.46 o 
   0   7  16        2.06        0.07      2.08 o 
   1   7  16       90.06      110.57      5.42 o 
   2   7  16        0.30        0.71      2.01 o 
   3   7  16       37.70       46.32      5.95 o 
   4   7  16       14.28       10.20      2.18 o 
   5   7  16        6.99        5.76      2.11 o 
   6   7  16        0.05       -1.22      1.96 o 
   7   7  16        7.07        5.92      2.43 o 
  -4   8  16       16.89       11.26      3.21 o 
  -3   8  16        0.73        0.94      2.67 o 
  -2   8  16       16.26       10.58      2.82 o 
  -1   8  16        0.53        1.40      2.27 o 
   0   8  16        0.43        1.21      2.10 o 
   1   8  16       16.27       11.92      2.43 o 
   2   8  16        7.26        8.45      2.07 o 
   3   8  16        5.38        1.84      1.90 o 
   4   8  16        9.69        6.55      2.08 o 
   5   8  16        2.26        1.68      2.06 o 
   6   8  16        8.56        8.59      2.36 o 
   7   8  16        1.42        2.36      2.27 o 
  -3   9  16       12.24       12.40      3.12 o 
  -2   9  16       16.64       19.96      3.16 o 
  -1   9  16        4.05        1.21      2.42 o 
   0   9  16       43.82       48.74      4.18 o 
   1   9  16       55.80       47.38      3.89 o 
   2   9  16       20.90       19.45      2.50 o 
   3   9  16        0.09        0.79      1.87 o 
   4   9  16        0.06       -2.26      1.91 o 
   5   9  16       23.97       18.12      2.65 o 
   6   9  16       52.63       62.30      4.17 o 
  -2  10  16        3.50        6.21      5.29 o 
  -1  10  16       19.12       14.77      2.85 o 
   0  10  16        3.59        5.58      2.42 o 
   1  10  16       17.53       15.78      2.71 o 
   2  10  16       31.17       29.17      4.35 o 
   3  10  16       15.61       10.99      2.33 o 
   4  10  16        5.00        4.58      2.20 o 
   5  10  16        4.25        3.84      2.26 o 
   1  11  16       14.45       15.83      3.08 o 
   2  11  16        0.11       -0.41      2.83 o 
   3  11  16        2.48        0.35      2.16 o 
  -1  -7  17      156.88      185.62     11.99 o 
   0  -7  17       50.80       71.32      7.78 o 
   1  -7  17        0.08       -0.45      6.78 o 
  -3  -6  17        8.49        3.62      4.13 o 
  -2  -6  17        2.03       -0.40      3.49 o 
  -1  -6  17        4.16        5.81      3.68 o 
   0  -6  17        3.48        5.06      3.67 o 
   1  -6  17        2.13       -3.27      2.93 o 
   2  -6  17       19.86       15.21      3.25 o 
   3  -6  17       41.38       40.63      4.42 o 
   4  -6  17       29.55       43.68      4.97 o 
  -4  -5  17        4.71        6.23      4.35 o 
  -3  -5  17        1.44        3.42      4.60 o 
  -2  -5  17       45.95       69.94      8.33 o 
  -1  -5  17        1.30        6.67      4.17 o 
   0  -5  17       41.04       51.90      6.42 o 
   1  -5  17       51.03       53.30      6.42 o 
   2  -5  17      133.37      157.87      7.87 o 
   3  -5  17       63.38       66.09      4.92 o 
   4  -5  17       10.74       11.59      2.82 o 
   5  -5  17        9.31        4.71      2.97 o 
  -4  -4  17       31.06       29.35     16.41 o 
  -3  -4  17       38.13       46.38      6.97 o 
  -2  -4  17       14.48       19.06      5.11 o 
  -1  -4  17      147.57      174.31     11.77 o 
   0  -4  17       31.13       38.33      5.68 o 
   1  -4  17       23.30       31.34      5.18 o 
   2  -4  17       18.91       19.65      3.55 o 
   3  -4  17       59.34       88.10      5.48 o 
   4  -4  17        6.24        6.74      2.95 o 
   5  -4  17        9.47        7.82      2.65 o 
   6  -4  17        2.34        0.20      2.36 o 
  -5  -3  17       21.37       19.73      4.84 o 
  -4  -3  17       33.95       38.82      7.50 o 
  -3  -3  17        2.64        1.59      2.58 o 
  -2  -3  17        1.19       -2.61      2.12 o 
  -1  -3  17       35.66       43.49      4.26 o 
   0  -3  17        2.51        6.60      2.57 o 
   1  -3  17        5.86        3.93      2.09 o 
   2  -3  17        2.92        2.66      2.09 o 
   3  -3  17        2.71        2.51      2.21 o 
   4  -3  17        0.02       -3.18      2.33 o 
   5  -3  17      105.92      117.19      5.80 o 
   6  -3  17       20.03       29.18      3.47 o 
  -5  -2  17       19.22       18.28      3.34 o 
  -4  -2  17       61.88       76.88      7.97 o 
  -3  -2  17       51.08       67.89      5.43 o 
  -2  -2  17       67.01       58.75      3.61 o 
  -1  -2  17       98.29       93.26      4.29 o 
   0  -2  17        1.99       -1.80      1.49 o 
   1  -2  17        2.04        3.19      1.78 o 
   2  -2  17      139.00      162.66     10.37 o 
   3  -2  17       60.27       67.81      4.69 o 
   4  -2  17       36.48       40.02      2.99 o 
   5  -2  17       75.77       87.11      4.48 o 
   6  -2  17        6.00        6.23      2.12 o 
   7  -2  17        0.01        0.41      2.24 o 
  -5  -1  17        7.47        7.53      2.51 o 
  -4  -1  17        0.03       -3.34      2.01 o 
  -3  -1  17       54.57       52.75     11.27 o 
  -2  -1  17        0.07       -0.22      1.78 o 
  -1  -1  17       53.79       53.79      4.99 o 
   0  -1  17        0.17       -0.33      1.41 o 
   1  -1  17       65.67       70.94      3.49 o 
   2  -1  17      129.57      150.71      5.38 o 
   3  -1  17      116.19      137.23      5.20 o 
   4  -1  17        0.47       -0.44      1.70 o 
   5  -1  17       13.91       13.42      2.25 o 
   6  -1  17       18.56       10.12      2.65 o 
   7  -1  17        4.81        2.75      2.53 o 
  -6   0  17        6.04       -0.79      2.64 o 
  -5   0  17       58.55       46.08      4.19 o 
  -4   0  17       14.86        8.91      2.60 o 
  -3   0  17        9.19        6.09      2.44 o 
  -2   0  17       43.10       42.61      3.08 o 
  -1   0  17        0.82        1.13      1.69 o 
   0   0  17        0.07       -0.11      1.64 o 
   1   0  17        8.75        8.92      1.88 o 
   2   0  17       14.13       16.56      2.32 o 
   3   0  17       26.59       22.86      2.71 o 
   4   0  17        1.06       -3.42      2.00 o 
   5   0  17        0.28       -2.18      2.00 o 
   6   0  17        0.19       -0.79      2.03 o 
   7   0  17       38.97       35.36      3.72 o 
  -6   1  17        2.50       -4.80      2.40 o 
  -5   1  17       11.00        9.37      2.76 o 
  -4   1  17        0.00       -0.90      2.50 o 
  -3   1  17        2.91        0.11      2.04 o 
  -2   1  17       49.10       58.79      4.82 o 
  -1   1  17        8.59        7.12      1.65 o 
   0   1  17       14.99        9.40      1.65 o 
   1   1  17       48.77       47.95      4.24 o 
   2   1  17       26.73       23.51      1.94 o 
   3   1  17       34.06       43.00      3.45 o 
   4   1  17        9.76        9.17      2.03 o 
   5   1  17       25.54       19.59      3.76 o 
   6   1  17       48.92       47.00      4.30 o 
   7   1  17        0.78       -1.17      2.34 o 
   8   1  17        1.91       -3.19      2.35 o 
  -6   2  17       32.67       16.01      4.00 o 
  -5   2  17        5.96        3.07      2.47 o 
  -4   2  17       22.43       20.88      3.59 o 
  -3   2  17       38.67       32.67      2.48 o 
  -2   2  17        2.84        1.63      1.52 o 
  -1   2  17       16.31       17.24      2.84 o 
   0   2  17       17.87       16.24      1.79 o 
   1   2  17        6.06        4.42      1.43 o 
   2   2  17       13.85       15.60      1.77 o 
   3   2  17       35.77       36.64      2.31 o 
   4   2  17      123.83      143.62      5.15 o 
   5   2  17       31.38       34.38      2.24 o 
   6   2  17       43.95       37.73      6.34 o 
   7   2  17        0.05       -4.15      2.07 o 
   8   2  17        3.98        1.66      3.00 o 
  -5   3  17       11.61        3.27      2.43 o 
  -4   3  17        1.37       -1.66      1.87 o 
  -3   3  17        7.06        4.40      1.78 o 
  -2   3  17        0.03       -1.05      1.45 o 
  -1   3  17       21.09       20.55      1.97 o 
   0   3  17       38.58       38.79      2.77 o 
   1   3  17        1.53       -0.31      1.31 o 
   2   3  17        0.90        0.10      1.25 o 
   3   3  17       19.64       22.04      1.91 o 
   4   3  17        5.18        4.42      1.43 o 
   5   3  17        1.10       -2.15      1.33 o 
   6   3  17       28.41       28.31      2.19 o 
   7   3  17       17.36       12.53      2.61 o 
   8   3  17        0.51       -1.65      2.25 o 
  -5   4  17        4.94        1.89      1.78 o 
  -4   4  17       11.71        4.57      1.69 o 
  -3   4  17       11.56        9.74      1.81 o 
  -2   4  17       36.12       27.33      2.19 o 
  -1   4  17        9.18        8.03      1.49 o 
   0   4  17       41.08       51.84      2.63 o 
   1   4  17        2.75        0.90      1.21 o 
   2   4  17        7.49        6.93      1.42 o 
   3   4  17       33.08       44.35      3.10 o 
   4   4  17        1.34        3.48      1.30 o 
   5   4  17       57.95       79.00      3.19 o 
   6   4  17       13.62       17.03      1.83 o 
   7   4  17       74.99       84.09      4.29 o 
   8   4  17        9.87        6.00      2.05 o 
  -5   5  17        1.62       -3.10      2.66 o 
  -4   5  17       10.08       10.16      2.62 o 
  -3   5  17        3.70        1.63      2.17 o 
  -2   5  17        0.43       -1.26      1.85 o 
  -1   5  17       10.43        5.55      1.90 o 
   0   5  17        4.52        5.00      1.80 o 
   1   5  17        0.16       -0.45      1.52 o 
   2   5  17        0.47        0.96      1.62 o 
   3   5  17       32.96       27.16      2.33 o 
   4   5  17        0.38       -0.36      1.54 o 
   5   5  17       41.52       60.66      3.39 o 
   6   5  17       73.70       83.37      4.04 o 
   7   5  17       11.31       15.61      2.58 o 
  -4   6  17       10.59        9.09      3.06 o 
  -3   6  17       12.60       11.31      3.83 o 
  -2   6  17       24.97       23.04      3.09 o 
  -1   6  17        0.32        1.31      2.19 o 
   0   6  17        7.19        7.16      2.32 o 
   1   6  17        6.39        3.97      2.17 o 
   2   6  17        1.78        2.24      2.10 o 
   3   6  17       24.73       11.74      2.21 o 
   4   6  17       37.60       38.85      3.07 o 
   5   6  17        1.54        1.39      1.94 o 
   6   6  17        0.32        0.44      1.75 o 
   7   6  17       14.53       14.09      2.34 o 
  -4   7  17        0.01        0.08      2.95 o 
  -3   7  17        6.49        6.55      3.77 o 
  -2   7  17       15.47       16.24      3.05 o 
  -1   7  17       18.85       15.89      2.79 o 
   0   7  17       30.98       22.01      2.92 o 
   1   7  17       16.25       10.56      2.40 o 
   2   7  17       15.28       17.91      2.83 o 
   3   7  17        1.19        0.29      1.87 o 
   4   7  17        2.12        0.35      1.93 o 
   5   7  17        0.39        0.07      2.07 o 
   6   7  17        0.78        3.17      2.22 o 
   7   7  17        0.53        0.67      2.29 o 
  -3   8  17       16.70       11.37      3.13 o 
  -2   8  17        8.46       13.43      2.96 o 
  -1   8  17        4.88        2.55      2.92 o 
   0   8  17        0.85       -0.47      2.14 o 
   1   8  17       13.14        5.02      2.46 o 
   2   8  17       28.04       26.54      3.09 o 
   3   8  17       74.77       85.76      4.49 o 
   4   8  17       64.58       82.97      4.51 o 
   5   8  17        0.40       -0.99      2.06 o 
   6   8  17       15.63       10.35      2.49 o 
  -2   9  17        0.24        3.64      2.62 o 
  -1   9  17        2.08        2.19      3.18 o 
   0   9  17        2.94        2.32      2.28 o 
   1   9  17        9.69       16.01      2.77 o 
   2   9  17        0.05        0.58      2.23 o 
   3   9  17        7.82        5.62      2.17 o 
   4   9  17        0.02       -1.80      1.99 o 
   5   9  17        3.65        2.30      2.16 o 
   0  10  17        0.84        0.07      3.78 o 
   1  10  17        0.07        2.13      2.59 o 
   2  10  17       25.61       27.84      3.15 o 
   3  10  17       14.02       18.10      2.63 o 
   4  10  17        0.77       -1.12      2.92 o 
  -1  -6  18       20.62       22.60      5.47 o 
   0  -6  18       62.91       81.92      8.36 o 
   1  -6  18       10.10        8.12      3.93 o 
   2  -6  18        1.01        0.60      3.40 o 
  -2  -5  18       69.77       88.96      9.42 o 
  -1  -5  18        5.51        4.12      4.39 o 
   0  -5  18       56.13       58.91      7.09 o 
   1  -5  18       24.14       13.05      4.10 o 
   2  -5  18        6.27        8.88      3.86 o 
   3  -5  18       24.52       31.91      4.15 o 
   4  -5  18       20.58       18.78      3.74 o 
  -3  -4  18        1.79       -5.16      4.19 o 
  -2  -4  18        3.75        7.02      4.58 o 
  -1  -4  18       12.57       27.90      5.59 o 
   0  -4  18       32.94       43.12      6.16 o 
   1  -4  18       26.06       32.79      5.62 o 
   2  -4  18      119.81      140.73     10.39 o 
   3  -4  18       26.94       35.05     11.36 o 
   4  -4  18       28.66       30.53      4.67 o 
   5  -4  18        1.15        2.41      2.75 o 
  -4  -3  18       11.41        3.75      5.20 o 
  -3  -3  18        0.00       -3.75      2.41 o 
  -2  -3  18       33.21       30.80      7.95 o 
  -1  -3  18       60.14       85.82      6.31 o 
   0  -3  18       67.55       85.49      6.10 o 
   1  -3  18       37.88       44.22      4.36 o 
   2  -3  18       35.84       35.06      3.57 o 
   3  -3  18       58.36       76.70      5.42 o 
   4  -3  18        0.42       -1.47      3.02 o 
   5  -3  18        1.75        1.79      2.32 o 
  -4  -2  18       15.48       13.43      5.36 o 
  -3  -2  18        5.69       -0.95      2.35 o 
  -2  -2  18        1.89       -0.09      1.99 o 
  -1  -2  18        2.18       -0.05      1.84 o 
   0  -2  18        2.20        3.01      2.03 o 
   1  -2  18        2.49        3.53      1.90 o 
   2  -2  18        0.11        0.55      1.76 o 
   3  -2  18        0.28       -0.36      1.78 o 
   4  -2  18        3.00        2.25      1.97 o 
   5  -2  18       17.35       16.96      2.49 o 
   6  -2  18       15.17       13.30      2.76 o 
  -5  -1  18        0.47       -4.58      2.43 o 
  -4  -1  18        2.51       -2.97      2.42 o 
  -3  -1  18       45.42       45.07      3.77 o 
  -2  -1  18        0.87       -2.09      1.81 o 
  -1  -1  18        9.62        6.05      2.38 o 
   0  -1  18       15.94       12.63      1.91 o 
   1  -1  18       16.09       12.00      2.54 o 
   2  -1  18       34.95       32.22      4.47 o 
   3  -1  18       82.59      104.43      4.79 o 
   4  -1  18       33.27       27.02      2.71 o 
   5  -1  18       25.19       25.30      3.22 o 
   6  -1  18       20.23       21.47      3.32 o 
   7  -1  18       32.68       35.61      3.88 o 
  -5   0  18       20.54       18.40      3.29 o 
  -4   0  18        3.08        1.02      2.49 o 
  -3   0  18       37.58       45.65      3.85 o 
  -2   0  18        7.48        4.32      2.21 o 
  -1   0  18       34.80       23.90      2.59 o 
   0   0  18        0.08       -0.22      1.79 o 
   1   0  18       14.08       11.97      2.10 o 
   2   0  18       49.91       44.49      3.63 o 
   3   0  18      108.62      123.87      5.90 o 
   4   0  18       53.62       59.25      4.37 o 
   5   0  18       31.36       26.77      3.54 o 
   6   0  18       25.02       20.91      5.46 o 
   7   0  18        1.89       -0.35      2.47 o 
  -5   1  18        8.75        2.74      2.65 o 
  -4   1  18       21.56       15.25      4.17 o 
  -3   1  18        5.28        0.84      2.20 o 
  -2   1  18        1.12       -2.91      1.84 o 
  -1   1  18       13.18       13.43      2.18 o 
   0   1  18       15.00       12.47      2.51 o 
   1   1  18       14.28        8.53      1.93 o 
   2   1  18        0.45        0.41      1.63 o 
   3   1  18        9.01        6.81      1.89 o 
   4   1  18        1.36        1.06      2.09 o 
   5   1  18        0.72        1.04      2.18 o 
   6   1  18        3.18       -1.33      2.22 o 
   7   1  18       98.61      113.16      7.09 o 
  -5   2  18        1.50       -0.04      2.52 o 
  -4   2  18        8.70        6.08      2.57 o 
  -3   2  18        1.14        0.20      1.95 o 
  -2   2  18        0.65        1.89      1.61 o 
  -1   2  18       13.80       12.09      1.82 o 
   0   2  18        1.42        2.78      1.60 o 
   1   2  18        2.15       -1.02      1.31 o 
   2   2  18        2.38        1.70      1.39 o 
   3   2  18        3.74        1.79      1.53 o 
   4   2  18       38.45       39.62      2.51 o 
   5   2  18       48.45       54.07      4.14 o 
   6   2  18       25.74       26.25      3.16 o 
   7   2  18       67.62       77.07      5.13 o 
  -5   3  18        4.32        2.35      2.53 o 
  -4   3  18        3.66        1.41      2.09 o 
  -3   3  18        0.79        1.23      1.74 o 
  -2   3  18       23.71       16.88      2.01 o 
  -1   3  18       29.61       33.11      2.38 o 
   0   3  18       25.57       21.57      1.99 o 
   1   3  18       19.24       20.10      1.90 o 
   2   3  18       13.61       14.64      2.02 o 
   3   3  18        5.17        2.85      1.49 o 
   4   3  18       71.99       86.21      4.41 o 
   5   3  18       63.08       71.20      3.26 o 
   6   3  18       24.18       22.77      2.10 o 
   7   3  18        0.57        0.17      2.25 o 
  -4   4  18        7.55        4.37      2.68 o 
  -3   4  18       17.46       11.68      1.89 o 
  -2   4  18       11.01        7.65      1.66 o 
  -1   4  18        4.18        2.11      1.40 o 
   0   4  18        0.92       -1.60      1.24 o 
   1   4  18        1.57       -0.94      1.40 o 
   2   4  18        5.97        6.56      1.43 o 
   3   4  18        0.51       -0.31      1.28 o 
   4   4  18        0.10       -0.67      1.33 o 
   5   4  18        6.60        4.99      1.48 o 
   6   4  18        5.03        7.25      1.66 o 
   7   4  18       10.36        5.90      1.73 o 
  -4   5  18        1.53       -0.32      2.39 o 
  -3   5  18       14.11        7.81      2.44 o 
  -2   5  18       18.31       18.31      2.56 o 
  -1   5  18        4.44        3.69      2.06 o 
   0   5  18        1.41       -0.48      1.79 o 
   1   5  18        0.49        1.79      1.83 o 
   2   5  18        1.09        2.34      1.78 o 
   3   5  18       14.47       11.16      2.10 o 
   4   5  18       13.25       14.71      2.09 o 
   5   5  18       60.23       66.80      3.68 o 
   6   5  18        8.33        3.68      2.04 o 
   7   5  18       50.24       59.45      8.08 o 
  -4   6  18        3.10       -0.27      2.48 o 
  -3   6  18        4.44        2.45      2.32 o 
  -2   6  18        0.00        0.55      2.42 o 
  -1   6  18       20.57       22.56      3.19 o 
   0   6  18        1.61        3.62      2.20 o 
   1   6  18        0.01        1.24      2.15 o 
   2   6  18       43.24       35.52      3.38 o 
   3   6  18        1.97        1.75      2.22 o 
   4   6  18        0.01       -2.86      1.93 o 
   5   6  18       83.16      103.68      5.18 o 
   6   6  18       91.25      129.13      5.03 o 
  -3   7  18        3.92        1.80      3.83 o 
  -2   7  18        1.61        0.18      3.75 o 
  -1   7  18        7.03       11.37      2.80 o 
   0   7  18        0.48        0.01      2.16 o 
   1   7  18       13.50       14.22      2.76 o 
   2   7  18       13.67        9.73      2.50 o 
   3   7  18       38.78       41.64      3.36 o 
   4   7  18       42.96       49.34      6.10 o 
   5   7  18        2.16        0.38      2.17 o 
   6   7  18        0.38        0.84      2.22 o 
  -2   8  18        9.68       10.31      4.27 o 
  -1   8  18        7.02        3.74      2.56 o 
   0   8  18       10.37        8.38      3.92 o 
   1   8  18        8.87        9.82      2.63 o 
   2   8  18        1.50       -0.49      2.18 o 
   3   8  18        0.53        1.25      2.66 o 
   4   8  18       83.73       95.90      5.00 o 
   5   8  18       30.84       36.24      3.35 o 
  -1   9  18        0.03        0.26      3.83 o 
   0   9  18        0.50        1.89      4.23 o 
   1   9  18        9.67        4.10      2.41 o 
   2   9  18       12.40       14.75      2.82 o 
   3   9  18        9.86        7.34      2.38 o 
   4   9  18       29.46       22.79      2.90 o 
   0  -5  19       10.12        7.33      4.30 o 
   1  -5  19        4.42        2.13      3.55 o 
   2  -5  19        0.05       -1.62      3.23 o 
  -2  -4  19        6.67        6.94      5.16 o 
  -1  -4  19       16.52       26.82      5.76 o 
   0  -4  19        0.10       -1.75      3.50 o 
   1  -4  19       21.25       10.80      4.10 o 
   2  -4  19        9.46        6.97      3.66 o 
   3  -4  19      146.71      186.33     12.66 o 
  -3  -3  19        6.06        1.22      2.81 o 
  -2  -3  19       11.23       11.07      3.24 o 
  -1  -3  19       20.71       24.12      6.99 o 
   0  -3  19        0.91       -2.50      2.55 o 
   1  -3  19       35.48       37.55      4.22 o 
   2  -3  19        3.81       -0.23      2.33 o 
   3  -3  19       34.25       35.65      3.78 o 
   4  -3  19       24.73       21.82      3.65 o 
  -3  -2  19       19.40       13.60      3.97 o 
  -2  -2  19        0.09       -1.58      2.10 o 
  -1  -2  19        3.10        0.15      2.25 o 
   0  -2  19      130.39      154.67      7.67 o 
   1  -2  19       11.20        4.62      2.04 o 
   2  -2  19        2.99        1.56      1.94 o 
   3  -2  19        6.31        5.44      2.10 o 
   4  -2  19        5.11        5.64      2.16 o 
   5  -2  19        4.28        0.75      2.31 o 
  -4  -1  19        5.94        0.22      2.69 o 
  -3  -1  19       10.86        3.53      3.27 o 
  -2  -1  19       40.16       35.25      5.21 o 
  -1  -1  19        5.77        1.39      2.20 o 
   0  -1  19        3.77        3.97      2.00 o 
   1  -1  19        0.47       -0.24      2.09 o 
   2  -1  19        0.47        2.71      2.18 o 
   3  -1  19        3.17        0.73      2.17 o 
   4  -1  19        1.59        1.39      2.24 o 
   5  -1  19        0.10       -3.47      2.27 o 
   6  -1  19      124.69      139.71      7.97 o 
  -4   0  19        8.98        5.85      2.75 o 
  -3   0  19        3.21        0.57      2.48 o 
  -2   0  19        0.72       -4.11      2.06 o 
  -1   0  19        7.48        6.06      2.09 o 
   0   0  19       53.27       56.45      3.69 o 
   1   0  19        0.31       -0.15      1.77 o 
   2   0  19        7.51        5.72      2.35 o 
   3   0  19       83.68       87.04      5.21 o 
   4   0  19       15.75       10.38      2.53 o 
   5   0  19       14.08        9.68      2.71 o 
   6   0  19       51.82       58.03      5.91 o 
  -4   1  19        3.50        1.14      2.51 o 
  -3   1  19        3.93        1.05      2.33 o 
  -2   1  19       12.64       11.58      2.30 o 
  -1   1  19       21.88       27.19      2.76 o 
   0   1  19        0.57        0.02      1.76 o 
   1   1  19        0.04        0.77      1.70 o 
   2   1  19       59.56       72.04      6.66 o 
   3   1  19       42.73       42.37      4.10 o 
   4   1  19       78.98       89.05      6.54 o 
   5   1  19        0.02       -0.92      2.21 o 
   6   1  19        3.73       -0.42      2.45 o 
  -4   2  19        2.47        3.41      2.48 o 
  -3   2  19       27.65       18.64      2.95 o 
  -2   2  19        0.56        0.27      1.86 o 
  -1   2  19        1.68       -0.22      1.91 o 
   0   2  19        0.71        0.83      1.47 o 
   1   2  19        0.52       -0.29      1.44 o 
   2   2  19        9.97       10.13      1.77 o 
   3   2  19        5.75        7.30      1.73 o 
   4   2  19       36.94       38.50      2.99 o 
   5   2  19        6.97        2.57      3.41 o 
   6   2  19        0.07       -1.30      2.29 o 
  -4   3  19        3.12       -2.18      2.71 o 
  -3   3  19        0.61       -1.56      2.36 o 
  -2   3  19        1.18        1.42      1.70 o 
  -1   3  19        0.64        0.32      1.58 o 
   0   3  19        2.07        2.44      1.50 o 
   1   3  19        1.42        2.12      1.50 o 
   2   3  19        0.50       -0.76      1.45 o 
   3   3  19       14.00       12.03      2.32 o 
   4   3  19        0.78       -0.36      1.53 o 
   5   3  19       10.88        7.00      1.72 o 
   6   3  19       89.60      104.88      5.67 o 
  -4   4  19        3.45        3.51      1.84 o 
  -3   4  19        6.55        4.05      1.99 o 
  -2   4  19       18.97       16.15      2.79 o 
  -1   4  19        3.99        3.11      1.49 o 
   0   4  19       48.35       62.71      3.10 o 
   1   4  19       56.35       77.58      3.55 o 
   2   4  19       18.40       13.40      1.70 o 
   3   4  19        0.63        0.04      1.42 o 
   4   4  19       15.44       14.86      2.00 o 
   5   4  19       30.48       29.74      2.61 o 
   6   4  19        3.28        4.00      1.77 o 
  -3   5  19       11.56       11.03      2.73 o 
  -2   5  19       19.17       20.23      3.43 o 
  -1   5  19        5.70        5.67      2.20 o 
   0   5  19        2.29        3.33      2.84 o 
   1   5  19        8.80        8.79      2.18 o 
   2   5  19       22.74       21.04      2.50 o 
   3   5  19       96.12      128.91      5.22 o 
   4   5  19        2.93        0.00      1.90 o 
   5   5  19       31.63       34.06      2.83 o 
   6   5  19        1.13        2.48      2.06 o 
  -3   6  19        0.28        0.41      2.48 o 
  -2   6  19        0.01       -2.04      2.18 o 
  -1   6  19       18.77       27.08      3.48 o 
   0   6  19       16.45       13.22      2.83 o 
   1   6  19       66.09       95.42      6.11 o 
   2   6  19       32.66       33.24      3.48 o 
   3   6  19        3.93        1.43      2.33 o 
   4   6  19        0.11       -0.77      2.16 o 
   5   6  19        4.40        3.90      2.73 o 
   6   6  19       32.44       30.43      3.85 o 
  -2   7  19        1.32       -1.99      4.02 o 
  -1   7  19       15.70        8.63      2.85 o 
   0   7  19        0.75        2.05      2.50 o 
   1   7  19        7.63        6.50      2.59 o 
   2   7  19        6.23        6.08      2.56 o 
   3   7  19       34.08       31.30      6.56 o 
   4   7  19       28.58       20.87      2.85 o 
   5   7  19        0.79        1.38      2.21 o 
  -1   8  19        4.51        5.22      2.72 o 
   0   8  19        1.50        1.94      2.51 o 
   1   8  19       15.85       15.70      2.93 o 
   2   8  19        4.11        2.19      2.40 o 
   3   8  19        1.53        3.41      2.52 o 
   4   8  19        1.07        2.31      2.28 o 
  -1  -3  20       20.09       11.71      3.32 o 
   0  -3  20       34.12       27.82      4.68 o 
   1  -3  20       39.08       31.90      7.26 o 
   2  -3  20        9.93        1.33      2.70 o 
   3  -3  20       26.29       22.15      7.07 o 
  -2  -2  20       11.07        6.89      3.33 o 
  -1  -2  20        1.75        2.44      2.73 o 
   0  -2  20        1.35       -0.34      2.30 o 
   1  -2  20       37.77       31.32      3.28 o 
   2  -2  20       10.43        2.60      2.08 o 
   3  -2  20       11.43        2.86      2.08 o 
   4  -2  20       23.53       31.20      3.87 o 
  -3  -1  20       21.52       17.15      3.35 o 
  -2  -1  20       34.74       24.60      3.32 o 
  -1  -1  20       73.08       65.46      6.97 o 
   0  -1  20       12.26        6.96      2.90 o 
   1  -1  20        3.85        2.01      2.25 o 
   2  -1  20       22.35       16.47      2.84 o 
   3  -1  20        0.02       -2.74      2.14 o 
   4  -1  20        8.26        8.08      2.73 o 
   5  -1  20       57.15       58.85      4.71 o 
  -3   0  20        0.50       -0.88      2.50 o 
  -2   0  20        0.27       -2.93      2.33 o 
  -1   0  20        9.29       11.20      3.84 o 
   0   0  20        0.01        0.32      1.96 o 
   1   0  20        0.16       -0.60      1.87 o 
   2   0  20        1.74       -1.16      2.14 o 
   3   0  20        7.15        2.88      2.36 o 
   4   0  20       12.12        7.27      2.66 o 
   5   0  20        0.42       -0.97      2.40 o 
  -3   1  20        1.14       -0.33      2.45 o 
  -2   1  20       47.87       49.85      5.74 o 
  -1   1  20        3.13        2.31      2.47 o 
   0   1  20       66.94       87.40      5.50 o 
   1   1  20       22.70       21.60      2.60 o 
   2   1  20        0.90        2.42      1.89 o 
   3   1  20        9.72       11.33      2.59 o 
   4   1  20        3.96       -0.26      2.20 o 
   5   1  20       41.79       37.35      5.16 o 
  -3   2  20        5.33        1.74      2.41 o 
  -2   2  20       79.78       86.03      8.70 o 
  -1   2  20        2.66        1.73      2.33 o 
   0   2  20        2.25        2.53      2.02 o 
   1   2  20        0.16        0.26      1.87 o 
   2   2  20       25.40       26.06      2.72 o 
   3   2  20       13.38       10.79      2.14 o 
   4   2  20       94.62      102.73      8.58 o 
   5   2  20        6.68        0.09      2.20 o 
   6   2  20        0.01       -4.04      2.23 o 
  -3   3  20       33.51       29.05      3.69 o 
  -2   3  20        4.03        5.47      2.13 o 
  -1   3  20        2.53        0.25      1.68 o 
   0   3  20       46.97       47.72      2.90 o 
   1   3  20       11.44       13.94      2.50 o 
   2   3  20       35.49       37.96      2.62 o 
   3   3  20        0.01       -1.37      1.55 o 
   4   3  20       17.99       19.67      2.16 o 
   5   3  20       33.12       30.92      5.35 o 
   6   3  20        1.98       -1.72      2.20 o 
  -3   4  20       40.85       45.35      4.32 o 
  -2   4  20        1.12        2.59      1.70 o 
  -1   4  20        0.36       -1.45      1.56 o 
   0   4  20       16.44       22.62      2.41 o 
   1   4  20        0.04       -2.42      1.39 o 
   2   4  20       33.92       37.07      2.54 o 
   3   4  20        0.01       -1.10      1.47 o 
   4   4  20        3.03        3.42      1.61 o 
   5   4  20       27.87       27.87      2.33 o 
  -2   5  20        2.07        2.57      2.41 o 
  -1   5  20       13.03       14.96      2.65 o 
   0   5  20        0.41       -2.51      2.06 o 
   1   5  20        0.33       -0.15      1.99 o 
   2   5  20       17.67       18.61      2.52 o 
   3   5  20        8.78        9.21      2.29 o 
   4   5  20       74.24      103.07      5.14 o 
   5   5  20        0.35        4.08      2.11 o 
  -1   6  20       28.13       23.13      2.94 o 
   0   6  20       41.05       42.35      3.96 o 
   1   6  20       78.13       87.99      7.79 o 
   2   6  20        2.99        4.97      2.59 o 
   3   6  20        0.23        1.02      2.39 o 
   4   6  20        3.84        3.22      2.34 o 
   5   6  20        0.02       -3.36      2.00 o 
   0   7  20        0.02        0.43      2.53 o 
   1   7  20       24.08       26.78      3.53 o 
   2   7  20        0.83        0.81      2.49 o 
   3   7  20       21.88       29.61      3.57 o 
   4   7  20       27.25       25.48      3.15 o 
   0  -2  21        1.05        0.25      2.81 o 
   1  -2  21       23.57       13.01      3.12 o 
   2  -2  21        1.90        2.03      2.39 o 
  -1  -1  21      118.35      125.29      7.40 o 
   0  -1  21        3.00        2.54      2.86 o 
   1  -1  21        1.52        1.33      2.44 o 
   2  -1  21        3.38       -0.22      2.46 o 
   3  -1  21        7.78        1.63      2.62 o 
  -1   0  21       25.37       18.24      3.10 o 
   0   0  21        2.00        1.14      2.16 o 
   1   0  21        0.31        0.94      2.71 o 
   2   0  21        2.84        3.95      3.61 o 
   3   0  21        0.03        0.71      2.43 o 
   4   0  21        1.27        1.55      2.56 o 
  -2   1  21        3.38        2.38      2.60 o 
  -1   1  21        0.36        1.22      2.37 o 
   0   1  21        8.84        7.95      2.25 o 
   1   1  21        1.75        1.52      2.43 o 
   2   1  21        5.94        8.31      2.52 o 
   3   1  21       30.35       27.20      5.44 o 
   4   1  21        0.14       -0.96      2.29 o 
  -2   2  21       43.30       39.56      3.76 o 
  -1   2  21        0.11       -1.07      1.91 o 
   0   2  21        1.34        0.93      1.97 o 
   1   2  21       12.73        7.45      2.16 o 
   2   2  21        0.05        0.80      2.05 o 
   3   2  21        0.40        3.39      2.15 o 
   4   2  21        0.58       -3.55      2.03 o 
  -2   3  21       20.68       10.07      2.37 o 
  -1   3  21        0.68        0.54      1.94 o 
   0   3  21        2.83        1.89      1.88 o 
   1   3  21        9.46       10.22      1.94 o 
   2   3  21       81.77      120.27      4.48 o 
   3   3  21        1.32        1.02      1.89 o 
   4   3  21        1.69        2.30      1.92 o 
  -1   4  21       18.52       16.22      2.09 o 
   0   4  21        1.84        0.29      1.70 o 
   1   4  21        3.92        2.93      3.05 o 
   2   4  21       53.72       65.35      4.40 o 
   3   4  21       11.28       11.61      1.80 o 
   4   4  21        1.96       -0.09      1.54 o 
  -1   5  21        0.06       -2.24      2.29 o 
   0   5  21        3.01        1.87      2.30 o 
   1   5  21       54.44       64.71      7.51 o 
   2   5  21       15.68       12.53      2.53 o 
   3   5  21       49.43       53.54      6.81 o 
   4   5  21        0.32       -0.18      2.16 o 
   1   6  21        7.57        7.02      2.44 o 
   2   6  21       27.61       34.52      3.29 o 
   3   6  21        4.93        5.34      2.28 o 
   1   1  22       25.53       30.17      3.89 o 
   2   1  22        1.91        3.08      2.41 o 
   1   2  22        1.23        1.87      2.01 o 
   2   2  22        8.25       10.28      2.87 o 
   1   3  22       16.46       10.25      2.23 o 
   2   3  22       14.85        9.29      2.23 o 
                                                 
